# Supplementary material for: Cbln1 regulates axon growth and guidance in multiple neural regions
Source: PLoS Biol. 2022 Nov 17;20(11):e3001853. doi: 10.1371/journal.pbio.3001853 (PMC9671368; doi:10.1371/journal.pbio.3001853)
Supplement: S1 Table — (XLS) [file pbio.3001853.s008.xls]

## Sheet: DEGs
genbank	genesymbol	Transcripts Cluster Id	[e10.5](normalized)	[e11.5](normalized)	[e12.5](normalized)	p-value	genedescription
AB093266	Esrrg	6756130	7.0962	7.36506	8.69471	0.00548126	estrogen-related receptor gamma
BC127083|BC093527	Prkcb|Acp1	6964036	6.42617	6.51914	6.67628	0.00394781	protein kinase C, beta | acid phosphatase 1, soluble
BC086653|AK129119	Lba1	6992492	5.78307	5.87418	6.00111	0.0352768	lupus brain antigen 1
BC010771	Bmp7	6893532	6.61313	6.32645	5.93548	0.04836	bone morphogenetic protein 7
AB038519	Colec12|Gm10554	6858773	7.77244	7.77572	7.24345	0.00187831	collectin sub-family member 12 | predicted gene 10554
BC051956	Cbln1	6983999	6.39924	7.33143	8.13874	0.00928538	cerebellin 1 precursor protein
BC010346	Tspan17	6807192	6.70818	6.73517	6.41259	0.00384306	tetraspanin 17
U60473|BC139203	Cd59a|Cd59b	6879646	5.12082	4.92538	4.83686	0.000299143	CD59a antigen | CD59b antigen
BC137715	Nr4a2	6886908	6.86625	8.76847	9.92727	0.0184866	nuclear receptor subfamily 4, group A, member 2
AB038698	Olig3	6766333	9.86448	9.68478	8.78235	0.00415688	oligodendrocyte transcription factor 3
BC128481	Met	6944380	5.75807	5.9992	6.32948	0.00557895	met proto-oncogene
BC066070	Orai2	6942491	5.49463	5.50496	6.02114	0.00296303	ORAI calcium release-activated calcium modulator 2
BC012963	Ndrg2	6824610	6.24343	6.2979	6.48302	0.00197748	N-myc downstream regulated gene 2
	Nxph4	6777956	5.64917	5.85807	6.39585	0.0410064	neurexophilin 4
AK173153	Txndc16|Gpr137c	6824195	7.39624	7.94171	8.14697	0.0110872	thioredoxin domain containing 16 | G protein-coupled receptor 137C
AB055811	Rspo3	6773020	7.58852	6.97126	6.44749	0.00662009	R-spondin 3 homolog (Xenopus laevis)
BC010828	Dap	6829504	7.25904	6.67606	6.28474	0.0463395	death-associated protein
BC150929|BC049861	Tagln2|Ccdc19	6755242	6.64618	6.41349	6.37561	0.0439005	transgelin 2 | coiled-coil domain containing 19
BC031739	Eno2	6957125	5.89293	6.11667	6.17051	0.0375461	enolase 2, gamma neuronal
BC055897	Npr3	6834025	7.78876	7.68239	7.02719	0.0349622	natriuretic peptide receptor 3
BC068137	Nxph1	6944039	6.67634	7.0965	8.53298	0.00286932	neurexophilin 1
BC007185	Tspan2	6900082	6.7498	6.21575	6.26595	0.0309689	tetraspanin 2
BC138494	Hoxb2	6783847	8.4106	8.96734	8.78673	0.00351008	homeo box B2
BC109183	Fndc5	6917277	7.95668	7.5166	7.32533	0.0207293	fibronectin type III domain containing 5
BC094584	Klhl1	6826842	5.59821	5.6253	6.09235	0.0416245	kelch-like 1 (Drosophila)
AF242376	Zfp119|BC011426	6856182	5.49184	5.61746	5.28387	0.0359539	zinc finger protein 119 | cDNA sequence BC011426
BC037107	Adcy2	6814128	6.55619	6.79538	6.8909	0.0295407	adenylate cyclase 2
BC051921|BC107301	Hist3h2ba|Hist3h2bb	6781303	7.36184	5.91262	6.50286	0.0044849	histone cluster 3, H2ba | histone cluster 3, H2bb
AF229257	Usp29	6973435	6.41547	7.09679	8.06422	0.0336163	ubiquitin specific peptidase 29
AY027919	Slc38a4	6838287	6.83148	6.23531	5.95631	0.00214513	solute carrier family 38, member 4
AF077739	Cacng2	6836991	6.78502	7.50045	8.43879	0.00850988	calcium channel, voltage-dependent, gamma subunit 2
M14220	Gpi1	6966425	10.2882	10.3226	9.85883	0.0499801	glucose phosphate isomerase 1
BC052431	Smyd3	6764526	6.67366	6.615	6.5286	0.00440525	SET and MYND domain containing 3
BC018451	Rab3a	6977032	6.22868	6.60664	6.98587	0.0255893	RAB3A, member RAS oncogene family
	Abca1	6921670	7.04671	7.01106	6.98439	0.0100587	ATP-binding cassette, sub-family A (ABC1), member 1
AF491842	Abca5	6792129	6.11907	6.42691	6.56471	0.0115126	ATP-binding cassette, sub-family A (ABC1), member 5
BC061488	Sh3yl1	6794181	5.95416	5.77809	6.1803	0.0455925	Sh3 domain YSC-like 1
BC037527	Myl6b	6778034	6.04819	6.51635	6.49468	0.0102934	myosin, light polypeptide 6B
BC021450	Gca	6877608	5.12821	5.11594	5.13853	0.0471503	grancalcin
AY013790	Pcdhb8	6860176	5.81966	5.69719	6.47298	0.0314901	protocadherin beta 8
AF281045	Rnasel	6754143	7.32973	7.3089	8.10824	0.0487118	ribonuclease L (2', 5'-oligoisoadenylate synthetase-dependent)
AF016619	Ncam2	6842682	6.37968	6.98072	8.21311	0.0168742	neural cell adhesion molecule 2
BC119131	Polg2	6791964	6.47218	6.1576	5.85539	0.0496509	polymerase (DNA directed), gamma 2, accessory subunit
BC055817|BC050249	Zfp420	6959540	6.41217	6.37557	6.47833	0.0243501	zinc finger protein 420
BC031420	Itm2a	7018847	6.03357	5.78054	5.36825	0.043976	integral membrane protein 2A
BC046607	Mbd2	6861892	7.87046	7.75016	7.73336	0.0499586	methyl-CpG binding domain protein 2
BC060648	Ece1	6917970	6.90004	6.66043	6.61654	0.0485792	endothelin converting enzyme 1
BC058564	Lipa	6872783	7.32763	6.82002	6.69618	0.0368594	lysosomal acid lipase A
BC031801	Cpne2	6978319	7.06937	6.95341	6.96446	0.0127846	copine II
BC027106	Armcx5	7013954	9.30231	8.94804	8.79875	0.0171359	armadillo repeat containing, X-linked 5
AF046782	Plod1	6926855	6.20411	6.29123	6.01922	0.00494846	procollagen-lysine, 2-oxoglutarate 5-dioxygenase 1
DQ981866	Klf3	6931217	7.90316	7.18387	6.83277	0.00474398	Kruppel-like factor 3 (basic)
AF442824	Olfm3	6900608	5.92303	5.8475	6.70437	0.00265857	olfactomedin 3
AJ575424	Defb38	6980892	5.02593	4.64623	4.87891	0.0464338	defensin beta 38
AK172939	Prune2	6868386	5.84335	5.93201	5.94925	0.00353544	prune homolog 2 (Drosophila)
X86000	St8sia4	6760847	6.51249	7.94676	8.41209	0.0306344	ST8 alpha-N-acetyl-neuraminide alpha-2,8-sialyltransferase 4
BC075634	Limch1	6931362	6.83637	7.26702	7.4754	0.0313335	LIM and calponin homology domains 1
BC138940	Fbxl21	6807328	5.90228	5.7355	5.69096	0.0422577	F-box and leucine-rich repeat protein 21
AY560895	Atp2b4	6762321	6.25801	6.33906	6.81249	0.0153753	ATPase, Ca++ transporting, plasma membrane 4
BC034122	Slc2a3	6957051	5.99954	5.94422	5.96358	0.0146015	solute carrier family 2 (facilitated glucose transporter), member 3
AK128898	C1qtnf3	6828741	7.16698	7.69464	6.9362	0.0343425	C1q and tumor necrosis factor related protein 3
BC026567	Sf3b4	6836646	6.67974	6.6864	6.64862	0.0282693	splicing factor 3b, subunit 4
U37226|BC003782|CT010317|U28960|J05261	Pltp|Ctsa	6892964	6.63758	6.69231	6.40549	0.00214652	phospholipid transfer protein | cathepsin A
BC138376	Ptprk	6766835	7.93362	8.18965	7.9271	0.0180718	protein tyrosine phosphatase, receptor type, K
BC138705	Tgif2|5430405H02Rik	6882629	7.06034	6.91189	6.73857	0.0490488	TGFB-induced factor homeobox 2 | RIKEN cDNA 5430405H02 gene
BC052316	Hs6st1	6748605	6.90144	7.0346	6.82146	0.042688	heparan sulfate 6-O-sulfotransferase 1
BC054791	Cpt1a	6867566	6.67666	6.59566	6.41278	0.000218423	carnitine palmitoyltransferase 1a, liver
BC051949	Mogs	6947394	7.08589	6.80149	6.83532	0.0360854	mannosyl-oligosaccharide glucosidase
J03484	Lamc1	6763132	7.37071	7.27249	6.92545	0.0443172	laminin, gamma 1
AF123533	Pfkp	6810782	7.32302	7.38971	7.33319	0.000456749	phosphofructokinase, platelet
BC053919	Scn3b	6988366	6.55758	7.70171	8.63168	0.0254397	sodium channel, voltage-gated, type III, beta
BC016670	Asl	6942193	6.55317	6.50412	6.37995	0.00744417	argininosuccinate lyase
BC050928	Cntfr	6921058	7.92721	8.47102	8.24127	0.0378212	ciliary neurotrophic factor receptor
AY345342	E130309F12Rik	6913371	7.08927	7.51796	7.85434	0.00793639	RIKEN cDNA E130309F12 gene
BC008273	Atp5d	6769192	7.50103	7.96987	8.16851	0.0250555	ATP synthase, H+ transporting, mitochondrial F1 complex, delta subunit
BC027828	Tmem60	6929098	10.3694	9.98286	9.85095	0.0148903	transmembrane protein 60
AB053217|BC028325	Mgat4a|4930594C11Rik|Gspt1	6757975	6.10205	6.17409	6.30759	0.0219902	mannoside acetylglucosaminyltransferase 4, isoenzyme A | G1 to S phase transition pseudogene | G1 to S phase transition 1
BC020177	Atp1a3	6965901	7.73959	8.25624	8.82833	0.0230517	ATPase, Na+/K+ transporting, alpha 3 polypeptide
Z25524	Cd47	6841410	8.11775	8.1691	8.19527	0.031956	CD47 antigen (Rh-related antigen, integrin-associated signal transducer)
BC042574	Herc3	6946558	6.17398	6.12438	6.34206	0.0362593	hect domain and RLD 3
BC049581	Fbxo36	6751215	6.33655	6.66184	6.47429	0.0125732	F-box protein 36
	Adrbk2	6941146	5.92378	6.00389	5.73224	0.0281969	adrenergic receptor kinase, beta 2
BC079621	Ptprm	6856756	6.41046	6.54995	6.75089	0.0331119	protein tyrosine phosphatase, receptor type, M
BC029761|BC060200	Cdh8|Ppp4r1	6984684	5.75686	6.59462	8.03063	0.000664124	cadherin 8 | protein phosphatase 4, regulatory subunit 1
	Gm3844	6813944	5.46545	4.75149	4.89359	0.0490507	predicted gene 3844
	Nt5dc3	6769559	6.42881	5.86054	6.37374	0.0366334	5'-nucleotidase domain containing 3
	Tmem178	6852542	7.57296	7.85665	8.44367	0.00299233	transmembrane protein 178
BC048158|BC024754|BC005543	Ppp2r3c|1700047I17Rik1|Srp54c	6795228	7.68191	8.09876	8.08615	0.0309501	protein phosphatase 2, regulatory subunit B'', gamma | RIKEN cDNA 1700047I17 gene 1 | signal recognition particle 54C
AF156856	Siae	6988230	6.78835	7.3767	7.46254	0.0131398	sialic acid acetylesterase
AF327431	Cdk9	6885903	6.47557	6.82312	7.00588	0.0373894	cyclin-dependent kinase 9 (CDC2-related kinase)
BC060618	Rab6b	6992012	6.88972	7.72893	8.30461	0.0109226	RAB6B, member RAS oncogene family
BC141394	Arhgap26|Gm5820|9630014M24Rik	6860259	6.6498	6.55562	6.33724	0.0133268	Rho GTPase activating protein 26 | predicted gene 5820 | RIKEN cDNA 9630014M24 gene
BC056341	Inpp5a	6965045	6.62715	6.45203	6.45786	0.0361546	inositol polyphosphate-5-phosphatase A
BC096605	Chchd8	6962941	6.03893	6.35894	6.21478	0.0406461	coiled-coil-helix-coiled-coil-helix domain containing 8
BC151188|BC111468	Ell2|Hmgb1	6808308	7.62887	7.00021	6.67574	0.0131878	elongation factor RNA polymerase II 2 | high mobility group box 1
AF282980	Ntm	6994266	6.66274	7.73994	8.59565	0.0129785	neurotrimin
BC031464	Trappc6b	6801104	7.97436	8.42591	8.83939	0.00277324	trafficking protein particle complex 6B
BC040267	Ogfod1	6978274	6.51537	6.4167	6.20695	0.0339118	2-oxoglutarate and iron-dependent oxygenase domain containing 1
BC003322	Lysmd3	6808537	7.51406	6.69737	6.34748	0.0062149	LysM, putative peptidoglycan-binding, domain containing 3
AB045326	Kcnd2	6944514	6.08067	6.31341	6.99757	0.0374442	potassium voltage-gated channel, Shal-related family, member 2
AB005457	Hoxa9	6953613	7.84482	8.80201	8.88001	0.00187425	homeo box A9
DQ871027	Glis3	6872462	6.90634	6.63385	6.50816	0.0149749	GLIS family zinc finger 3
BC058615	Igf2	6972317	7.51634	7.18501	6.89336	0.00510365	insulin-like growth factor 2
	5930434B04Rik	6875836	4.67579	4.89216	4.91153	0.0163479	RIKEN cDNA 5930434B04 gene
BC138747	Parvb	6832300	6.28456	5.93935	5.76502	0.0322485	parvin, beta
AF197480	Ctsf	6867701	6.95323	7.20914	7.13128	0.00934664	cathepsin F
BC052735	Rab10	6798513	10.3259	10.4962	10.727	0.043484	RAB10, member RAS oncogene family
BC072660	Slc25a23	6856276	6.87761	6.9483	6.9729	0.0172834	solute carrier family 25 (mitochondrial carrier; phosphate carrier), member 23
AB083477	Pclo	6928889	7.23783	7.51377	8.00231	0.0449898	piccolo (presynaptic cytomatrix protein)
	Cacna2d3	6823635	6.1506	6.19024	7.14564	0.0144547	calcium channel, voltage-dependent, alpha2/delta subunit 3
BC057344	Adcyap1	6853121	6.71507	6.77917	6.67889	0.0196888	adenylate cyclase activating polypeptide 1
AJ430350	Leprel1	6844806	7.49771	6.98662	6.85624	0.000515379	leprecan-like 1
BC147067	BC003266	6917219	5.61238	4.62511	4.56238	0.00809581
BC012405|AK134509	2310001H12Rik|Zfp605	6933389	6.73695	5.65246	6.21341	0.0359374	RIKEN cDNA 2310001H12 gene | zinc finger protein 605
BC030366	Chchd7	6911354	7.24067	6.63338	6.2886	0.0190867	coiled-coil-helix-coiled-coil-helix domain containing 7
AB025412	Odz3	6982289	7.80827	7.88632	8.01646	0.0467014	odd Oz/ten-m homolog 3 (Drosophila)
M38381	Clk1	6758941	11.3639	11.0838	10.9109	0.000637961	CDC-like kinase 1
AY940478	Nkain2	6773096	6.05401	6.06285	6.72474	0.0271617	Na+/K+ transporting ATPase interacting 2
BC023359	3632451O06Rik	6824507	8.14349	7.64033	7.8224	0.0285634	RIKEN cDNA 3632451O06 gene
BC028981	1110058L19Rik	6757432	5.98911	5.96919	6.29804	0.0265905	RIKEN cDNA 1110058L19 gene
BC004791	6330527O06Rik	6881459	6.52348	6.7787	7.63794	0.0462606	RIKEN cDNA 6330527O06 gene
AK220497	Bicd1	6951276	7.44414	7.70397	8.34086	0.0173843	bicaudal D homolog 1 (Drosophila)
BC016557|BC107208|BC107209|AK029224	Apoo-ps|LOC100044663	7012598	6.23318	7.18597	6.89265	0.0258959	apolipoprotein O, pseudogene | apolipoprotein O | similar to Novel transmembrane domain containing protein
BC132227	Aga	6976190	6.13929	6.408	6.37407	0.0113215	aspartylglucosaminidase
AF170907	Elovl1	6916712	7.02755	6.86891	6.36766	0.0071818	elongation of very long chain fatty acids (FEN1/Elo2, SUR4/Elo3, yeast)-like 1
BC094070	Atp1b1	6763706	8.3738	8.75612	9.27372	0.0449679	ATPase, Na+/K+ transporting, beta 1 polypeptide
AF190665	Lmbr1	6936929	6.68474	7.16556	7.38272	0.00742425	limb region 1
BC011097	Pip4k2a	6885070	7.54078	7.66669	7.92292	0.0363024	phosphatidylinositol-5-phosphate 4-kinase, type II, alpha
BC068141	Kif26b	6755569	6.60282	6.98931	7.2123	0.0321317	kinesin family member 26B
M86736	Grn	6784345	7.11631	7.09821	7.01565	0.00152846	granulin
AF090686	Tcn2	6785632	7.17058	7.11522	7.05058	0.0469431	transcobalamin 2
BC012215	Tk1	6792601	5.98218	5.30071	5.26777	0.0270198	thymidine kinase 1
U95371	Anxa4	6955228	5.58561	5.38356	5.28726	0.0231595	annexin A4
BC026772|BC046397|AB041598	Parp4|Mphosph8|Pspc1	6819311	9.25436	9.07731	8.90831	0.00305839	poly (ADP-ribose) polymerase family, member 4 | M-phase phosphoprotein 8 | paraspeckle protein 1
BC079837	Cadm3	6764211	7.51852	7.68331	8.11328	0.0226499	cell adhesion molecule 3
AF467251	Ccnl1	6905657	9.6881	9.36354	9.05711	0.0142129	cyclin L1
BC055682	Cbln2	6862827	6.94915	7.53809	7.79242	0.0243352	cerebellin 2 precursor protein
U09507	Cdkn1a	6849595	5.96011	5.90664	6.09909	0.0310476	cyclin-dependent kinase inhibitor 1A (P21)
	Adam23	6749935	7.19303	7.38779	7.75786	0.0147398	a disintegrin and metallopeptidase domain 23
BC062814|BC139339|BC139367|AK045085|AK031150|AK043089|AK033310	Adamtsl1	6915096	5.86515	6.43987	6.46154	0.00892978	ADAMTS-like 1
M93275	Plin2	6923059	7.45844	7.38787	7.41874	0.0301748	perilipin 2
AF233377	Enpp5	6850552	7.4158	7.53222	8.14995	0.0307964	ectonucleotide pyrophosphatase/phosphodiesterase 5
BC029663	Tcp11l2	6769445	5.795	5.70351	5.86602	0.0225871	t-complex 11 (mouse) like 2
AB036882	Midn	6769193	7.46589	7.77417	8.00674	0.00546425	midnolin
BC031768	Os9	6777906	7.09856	7.53568	7.73145	0.0413634	amplified in osteosarcoma
BC068163	Ctsl	6813887	9.09746	9.3809	9.00996	0.044262	cathepsin L
BC140958	Zmym6|OTTMUSG00000009332	6917215	7.2787	7.45059	7.48869	0.0226502	zinc finger, MYM-type 6 | predicted gene, OTTMUSG00000009332
AF454943|AF454944|BC066821|BC019456|AF276950|BC024449|AF276952|BC064763|AK050488|AK044855|AK211657|AK136684|AK131987|AK030805|AK020846|AK080463|AK089695|AK157665|AK048642	Bbx|A730021G18Rik|A930011E06Rik	6846197	7.43075	7.53726	7.3384	0.0417694	bobby sox homolog (Drosophila) | RIKEN cDNA A730021G18 gene | RIKEN cDNA A930011E06 gene
BC010334	Snx10	6946204	6.97768	6.70397	6.41473	0.034755	sorting nexin 10
BC132531	Ston2	6802745	6.75791	6.46186	6.30346	0.0094908	stonin 2
U47328|BC080756|BC011306|M69072|U47330|L23495|M69071|AY989882|BC151193|L23494|M60168|M60169|M69073|J00402|L36065|L36306|L36307|L36308|L36309|L36310|L36311|L36312|U47329|DQ346647|DQ346648|DQ346646|M69070|M83244|M58156|BC054430|J00395|K01182|AF470231	H2-K1|Gm7035|LOC100044874	6854990	5.83487	5.48564	5.17319	0.00604803	histocompatibility 2, K1, K region | predicted gene 7035 | similar to H-2K(d) antigen
BC116791	5730508B09Rik	6909185	6.20559	6.28961	6.00479	0.0340696	RIKEN cDNA 5730508B09 gene
V00720	Amy1|Amy2a2	6908350	6.83985	7.1705	7.59967	0.0217963	amylase 1, salivary | amylase 2a2, pancreatic
BC026750	Ptpmt1	6888720	7.38318	7.53072	7.29682	0.0194122	protein tyrosine phosphatase, mitochondrial 1
BC092074	Ttc5	6824550	7.209	7.18832	6.56212	0.0357993	tetratricopeptide repeat domain 5
AF169152	Cabp1	6941266	5.65446	5.85889	5.74225	0.0416166	calcium binding protein 1
BC146005	Negr1	6902746	5.71179	6.08593	6.72602	0.0351349	neuronal growth regulator 1
AY764247	Mpzl1	6763777	7.24514	7.42364	7.34225	0.0223668	myelin protein zero-like 1
BC039922	Ip6k2	6992370	7.86383	7.95962	8.07078	0.0342653	inositol hexaphosphate kinase 2
AF163571	Polk	6815291	6.26757	5.8494	5.54237	0.004917	polymerase (DNA directed), kappa
BC092226	Tmtc2	6776667	7.23166	7.70563	7.66895	0.0252361	transmembrane and tetratricopeptide repeat containing 2
D32137	Ovgp1	6900237	5.76598	5.81002	5.73552	0.0479857	oviductal glycoprotein 1
BC027193	Fbrs	6964310	7.66323	7.62179	7.56346	0.0291786	fibrosin
U07633	Hexb	6815345	6.95152	6.83171	6.5206	0.00436613	hexosaminidase B
AY648976	Nrg1	6981530	7.07793	7.09575	6.78877	0.0112631	neuregulin 1
BC129872	Atp8a1	6938891	7.25038	8.03039	8.28094	0.0201314	ATPase, aminophospholipid transporter (APLT), class I, type 8A, member 1
BC099688	Ano10	6999579	6.48956	6.97594	6.96252	0.00770328	anoctamin 10
BC012649	Mettl1	6771533	5.71967	5.54453	5.1728	0.000486719	methyltransferase like 1
BC075641	Smarca2	6868884	6.85779	7.27112	8.07333	0.000734298	SWI/SNF related, matrix associated, actin dependent regulator of chromatin, subfamily a, member 2
BC060134	Wdr19	6931243	6.13256	6.22462	6.17817	0.017377	WD repeat domain 19
BC132487	Kcnk10	6803020	6.02966	6.71842	6.57309	0.043782	potassium channel, subfamily K, member 10
BC046798	Krcc1	6946904	7.48088	7.57348	7.44745	0.0491154	lysine-rich coiled-coil 1
BC072623	Lhx9	6762625	8.67721	9.03105	8.04728	0.00209257	LIM homeobox protein 9
AB041608	Wdr12	6759043	6.66676	6.37139	6.03535	0.0350165	WD repeat domain 12
BC027011	Abhd6	6816703	6.56012	6.96993	7.23098	0.018936	abhydrolase domain containing 6
BC090623	Ndp	7015835	6.67413	6.86714	6.6897	0.0460502	Norrie disease (pseudoglioma) (human)
AB011812	Prkcd	6823666	7.28357	7.34981	6.94213	0.00809992	protein kinase C, delta
AF396879|AF396878|AF396877|AK129201|U25158|DQ023311|BC033468|DQ463750|AB085694|BC131678|AK051626|AK039885|AK141319|AK160419|AK033108|AK039426|AK085497|AK085514|AK047505|AK148472|AK036115	Dst|D630036G22Rik	6748525	8.00785	7.87811	7.80481	0.0437335	dystonin | RIKEN cDNA D630036G22 gene
BC080799	Snx14	6997626	7.51817	7.29312	7.0525	0.000864297	sorting nexin 14
BC138847	Cercam|2600006K01Rik	6876026	7.02947	6.72999	6.59549	0.00815217	cerebral endothelial cell adhesion molecule | RIKEN cDNA 2600006K01 gene
BC052413	Smap2	6925080	7.75258	8.4036	8.5058	0.0394739	stromal membrane-associated GTPase-activating protein 2
U84005	Mstn	6749461	7.68108	5.57439	5.3752	0.049023	myostatin
BC110359	Fam114a1	6931227	6.87384	6.48065	6.39834	0.00580746	family with sequence similarity 114, member A1
X13721	Hoxb8	6783840	6.52098	6.76468	7.25324	0.00853035	homeo box B8
BC075665	Mbnl2	6822167	8.30664	8.26192	8.11506	0.0186791	muscleblind-like 2
BC018249	Snap25	6881488	10.1033	10.0719	10.4169	0.00882324	synaptosomal-associated protein 25
	Lsamp	6840923	6.77712	7.02932	7.0783	0.00128127	limbic system-associated membrane protein
BC116302	Gk5	6991561	6.18692	6.0084	6.03474	0.0446627	glycerol kinase 5 (putative)
BC051989	Gnao1	6978263	9.30958	9.59236	10.0094	0.0188242	guanine nucleotide binding protein, alpha O
BC030450	Dync2li1	6852751	6.66688	6.47909	6.45503	0.0272251	dynein cytoplasmic 2 light intermediate chain 1
D50463	Nptn	6989483	9.78307	9.90331	10.1709	0.017048	neuroplastin
BC060260	Eya1	6757035	7.51769	7.33249	7.22165	0.00836565	eyes absent 1 homolog (Drosophila)
BC098461|AK156992	Nlgn1	6903711	5.99438	6.35098	6.81169	0.0243317	neuroligin 1
BC048553	Prkcb	6964039	5.83737	5.8721	6.44406	0.00111001	protein kinase C, beta
BC037460	Dirc2	6845366	7.67762	8.20458	8.54603	0.0168358	disrupted in renal carcinoma 2 (human)
BC051142	BC051142	6850047	5.8613	6.25517	6.27075	0.00632078
BC021504	Galnt11	6929366	7.3958	7.76791	7.90182	0.0102677	UDP-N-acetyl-alpha-D-galactosamine:polypeptide N-acetylgalactosaminyltransferase 11
BC110360	Pcmtd1	6747364	8.69886	9.4446	9.70472	0.018779	protein-L-isoaspartate (D-aspartate) O-methyltransferase domain containing 1
BC025123	Ppp1r1a	6838823	7.2263	7.50356	7.47096	0.0116366	protein phosphatase 1, regulatory (inhibitor) subunit 1A
BC052148	A430005L14Rik	6919050	7.30713	7.06356	6.78912	0.0217656	RIKEN cDNA A430005L14 gene
BC052034	Trim9	6801507	6.91354	6.94423	7.3447	0.00790819	tripartite motif-containing 9
BC057136|AK196289	Tmem63b	6855625	8.02059	8.40053	8.56462	0.00664433	transmembrane protein 63b
AY341873	Rps6ka5	6803102	6.05882	6.18756	6.14267	0.0296975	ribosomal protein S6 kinase, polypeptide 5
U47325|M69067|BC138688|BC080756	H2-D1|H2-Q2|H2-L|H2-K1	6850135	6.52998	7.23078	6.70673	0.0209843	histocompatibility 2, D region locus 1 | histocompatibility 2, Q region locus 2 | histocompatibility 2, K1, K region
BC023957	Sidt2	6995259	7.92996	7.9376	7.85683	0.0177485	SID1 transmembrane family, member 2
BC013640	Ndufv3	6849785	7.3303	7.23607	7.35479	0.0370568	NADH dehydrogenase (ubiquinone) flavoprotein 3
BC067026	Dpp10	6761825	5.31459	5.80971	7.21572	0.0310011	dipeptidylpeptidase 10
BC037143	Ly6e	6831538	6.63751	6.73775	6.86214	0.000795266	lymphocyte antigen 6 complex, locus E
BC057110|BC052407|AY135029|AB052766|BC043702|BC023368|AK083529	Foxp4	6855801	6.96057	6.62576	6.51805	0.0280477	forkhead box P4
AK131157	Ndnl2	6967909	8.41403	7.89659	7.35917	0.00560771	necdin-like 2
AF038538	Rtn2	6959000	6.87341	7.32114	7.42305	0.036803	reticulon 2 (Z-band associated protein)
BC058727|BC114641	Stard3|Olfr869	6783998	6.88856	6.77041	6.91455	0.014972	START domain containing 3 | olfactory receptor 869
AF000272	Plekhb1|Rab6	6969818	6.57356	6.6719	6.38492	0.0491763	pleckstrin homology domain containing, family B (evectins) member 1 | RAB6, member RAS oncogene family
BC139401	Cadm2	6846782	6.73895	7.181	7.94291	0.0321103	cell adhesion molecule 2
BC007474	Scd1	6873271	6.63774	5.69758	5.59103	0.00779458	stearoyl-Coenzyme A desaturase 1
BC039746	Nedd4l	6861576	7.81915	8.5819	8.98676	0.0083519	neural precursor cell expressed, developmentally down-regulated gene 4-like
BC011310	Ncam1	6995454	8.52385	9.12097	9.54795	0.0113571	neural cell adhesion molecule 1
BC058981	Atg4c|Gm12689|Gm10305	6915745	6.2837	6.23784	6.24014	0.0124482	autophagy-related 4C (yeast) | predicted gene 12689 | predicted gene 10305
BC056453|K02584|K02583	Cryge|Crygf|Crygd	6759380	4.53337	4.56089	4.59572	0.0347302	crystallin, gamma E | crystallin, gamma F | crystallin, gamma D
BC056386	Edil3	6808773	6.89012	7.34579	7.62231	0.026618	EGF-like repeats and discoidin I-like domains 3
BC058779	Smndc1	6873777	9.30848	9.32865	9.18806	0.0114585	survival motor neuron domain containing 1
M22115	Hoxa1	6953591	5.61685	5.83497	5.6279	0.0489746	homeo box A1
BC147185|BC147237	Zfp784|4632433K11Rik|6430526N21Rik	6972970	7.2523	6.90046	7.3669	0.0442632	zinc finger protein 784 | RIKEN cDNA 4632433K11 gene | RIKEN cDNA 6430526N21 gene
BC052361	Slc38a9	6810280	8.21967	8.46986	8.43357	0.0296514	solute carrier family 38, member 9
BC054378	Gfra1	6874057	7.41413	8.04953	8.62031	0.0320411	glial cell line derived neurotrophic factor family receptor alpha 1
BC055928|BC055768	Ino80e|Doc2a	6971303	6.89207	6.54534	6.4138	0.0286037	INO80 complex subunit E | double C2, alpha
AY542324	Stxbp5l	6845459	6.27393	6.37544	6.53885	0.000484736	syntaxin binding protein 5-like
BC051448	Rpp38	6884339	5.88496	5.49231	4.88177	0.0382303	ribonuclease P/MRP 38 subunit (human)
BC145973	Gabrb2	6780331	6.99867	7.35092	7.81582	0.0157972	gamma-aminobutyric acid (GABA) A receptor, subunit beta 2
AB022600	Cd46	6765454	4.99041	5.02095	5.08466	0.0470325	CD46 antigen, complement regulatory protein
BC018384	Scp2	6924366	6.77108	6.75071	6.7949	0.040979	sterol carrier protein 2, liver
AF132906	Dnajc12	6768351	6.93867	6.61017	6.58731	0.00600089	DnaJ (Hsp40) homolog, subfamily C, member 12
U96636	Ube3a	6960931	8.91967	9.04547	9.38761	0.0335358	ubiquitin protein ligase E3A
BC062891	Kif1a	6760754	7.46843	7.99343	8.17462	0.036063	kinesin family member 1A
J04115	Jun	6923411	8.59297	8.37883	7.36282	0.0441863
BC023954	Elmo2	6892991	6.61613	6.6423	6.80399	0.027719	engulfment and cell motility 2, ced-12 homolog (C. elegans)
AF035526	Slc4a1ap	6929710	7.45732	7.85622	7.8785	0.0456553	solute carrier family 4 (anion exchanger), member 1, adaptor protein
AB111957	Gria2	6906261	7.3712	8.86217	9.46203	0.0110914	glutamate receptor, ionotropic, AMPA2 (alpha 2)
BC059727	Spa17	6994705	8.79105	8.63561	8.08471	0.0456917	sperm autoantigenic protein 17
	Tnrc6b	6832018	8.01524	8.16809	8.28939	0.0128233	trinucleotide repeat containing 6b
	Tet3	6955032	6.91681	7.18922	7.44836	0.0262495	tet oncogene family member 3
BC017531	Tnrc6b	6832078	7.5246	7.98774	7.90724	0.00184962	trinucleotide repeat containing 6b
AF354757	Ift81	6941754	7.48888	7.73883	7.91053	0.0296694	intraflagellar transport 81 homolog (Chlamydomonas)
BC048560	1700094D03Rik	6899312	8.14521	7.35154	7.25327	0.0206369	RIKEN cDNA 1700094D03 gene
BC049597	Auh	6813242	7.16282	7.2185	7.51232	0.015548	AU RNA binding protein/enoyl-coenzyme A hydratase
AF143956	Coro1b	6867644	7.27142	7.60541	7.57647	0.0167387	coronin, actin binding protein 1B
BC132290	9330182L06Rik	6928759	6.25505	6.69676	6.92682	0.0294781	RIKEN cDNA 9330182L06 gene
BC086783	Prdx2	6977778	8.28472	9.55948	9.64422	0.0255555	peroxiredoxin 2
BC015459	Baiap2l1	6942960	5.80733	5.59897	5.47776	0.0064528	BAI1-associated protein 2-like 1
U62483	Ube2d2	6860049	10.7163	10.8311	10.8825	0.00472214	ubiquitin-conjugating enzyme E2D 2
BC096491	Cxcr6	6993142	5.72048	5.77668	5.60252	0.0124913	chemokine (C-X-C motif) receptor 6
BC072604	Depdc5	6929762	7.59539	7.55146	7.52155	0.00369584	DEP domain containing 5
BC030362	Hspa12a	6874080	7.66329	7.91988	8.09708	0.021621	heat shock protein 12A
BC052462	Ptprs	6856231	7.31389	7.7558	7.94252	0.00235385	protein tyrosine phosphatase, receptor type, S
U29148	Elavl3	6993854	8.16094	8.47043	8.88126	0.0126687	ELAV (embryonic lethal, abnormal vision, Drosophila)-like 3 (Hu antigen C)
BC088989|BC094668|BC058992|AK122367|AY255584|BC039754|AK051766|AK155931|AK157740|AK159024|AK052347|AK032186|AK045510|AK017260|AK033891|AK038692|AK038467|AK034629|AK142983|AK084343|AK141809|AK148646|AK137187|AK136774|AK134923|AK082714|AK047106|AK135292|AK140751|AK048171|AK033365|AK030110|AK158583|AK086321|AK087854|AK033030|AK051819|AK051408|AK047616	Lphn3|A230055J12Rik	6931961	8.91624	9.30723	9.44062	0.0204644	latrophilin 3 | RIKEN cDNA A230055J12 gene
BC065050	Ythdf1	6894231	8.91267	8.59817	8.49768	0.0217736	YTH domain family 1
AF152247	Epb4.1l3	6851897	7.89051	8.00496	7.86842	0.0144718	erythrocyte protein band 4.1-like 3
BC034510	Fnbp1l	6908886	11.1259	11.2452	11.5353	0.0331468	formin binding protein 1-like
D49956	Nudt1	6935269	6.76933	6.82611	6.36204	0.0474727	nudix (nucleoside diphosphate linked moiety X)-type motif 1
BC049583	Tmem42	6993099	6.59233	6.7815	6.86999	0.0449503	transmembrane protein 42
BC051432	Acss2	6882538	6.64785	7.15094	7.04526	0.0266063	acyl-CoA synthetase short-chain family member 2
BC021842	Susd4	6755856	6.55347	6.46195	6.89088	0.047593	sushi domain containing 4
BC138035	Cdc42bpb	6803821	7.58078	7.64762	7.80347	0.0449854	CDC42 binding protein kinase beta
BC033270	Nupl2	6929279	6.58497	6.97082	7.03108	0.00333824	nucleoporin like 2
BC033300	Crtc2	6899334	7.65498	7.07837	6.85188	0.0244063	CREB regulated transcription coactivator 2
AK122416	R3hdm2	6771568	8.68676	8.71929	8.97809	0.0140751	R3H domain containing 2
BC075644	Cnr1	6912565	7.40496	7.81882	8.41351	0.0187346	cannabinoid receptor 1 (brain)
BC137674|BC079676|BC052213|BC025010	8430419L09Rik	6950397	7.03682	7.23553	7.32671	0.00618237	RIKEN cDNA 8430419L09 gene
BC022166	Tmem176b	6953429	6.60312	6.87092	7.21419	0.0228435	transmembrane protein 176B
X83506	Utrn	6772193	7.7114	7.27276	6.77562	0.041745	utrophin
AK122487	Sorbs1	6873068	7.20696	7.59134	7.81705	0.00154204	sorbin and SH3 domain containing 1
BC003806	Stat3	6791451	6.81454	7.49011	7.98415	0.00951069	signal transducer and activator of transcription 3
BC052693|BC050143	2810422O20Rik	6754671	6.15503	5.65883	5.6051	0.021387	RIKEN cDNA 2810422O20 gene
BC026512	Synpr	6817033	5.80362	6.14967	6.43106	0.0458039	synaptoporin
DQ317412|BC057399|AF227530	Cacna1g	6790947	6.78601	6.67488	6.83731	0.0345674	calcium channel, voltage-dependent, T type, alpha 1G subunit
BC051918	Rab3b	6916220	5.96286	5.998	6.24402	0.0187647	RAB3B, member RAS oncogene family
BC011124	Crp	6755253	6.12817	5.45187	5.51288	0.0279417	C-reactive protein, pentraxin-related
BC027145	1810007M14Rik	6847823	9.51938	9.0616	8.98696	0.0157104	RIKEN cDNA 1810007M14 gene
BC006713	Dgka	6778057	6.32107	6.20791	6.13205	0.0241134	diacylglycerol kinase, alpha
BC037216	Lrrtm4	6947211	6.77676	6.84114	7.12457	0.0405045	leucine rich repeat transmembrane neuronal 4
Z25469	Pros1	6842009	6.98456	6.84335	6.61763	0.0422886	protein S (alpha)
BC010197	Cpe	6982918	9.5728	10.3587	10.6834	0.0400754	carboxypeptidase E
BC061459	D19Ertd737e	6874173	9.05109	8.86188	8.85482	0.0323238	DNA segment, Chr 19, ERATO Doi 737, expressed
AF406641	Crb1	6762660	6.55508	6.80107	6.50306	9.97898e-05	crumbs homolog 1 (Drosophila)
BC151038	Sorbs2	6975861	8.0069	8.70168	8.98924	0.0174635	sorbin and SH3 domain containing 2
AB044560	C1ql3|Pter	6884784	7.17736	6.62888	6.57468	0.0300883	C1q-like 3 | phosphotriesterase related
BC096046	Fam82b	6912022	6.59047	6.94677	6.90554	0.0447598	family with sequence similarity 82, member B
BC026662	Ccdc137	6785437	6.64626	6.3022	6.26355	0.0327604	coiled-coil domain containing 137
BC046795|BC008989	Thra|Nr1d1	6784042	7.43918	7.87271	8.17925	0.0359638	thyroid hormone receptor alpha | nuclear receptor subfamily 1, group D, member 1
DQ533876|DQ533875|BC055333|AK085461|AK035110|AK031495|AK048081|AK084163|AK034891|AK034515|AK042877|AK164890|AK048192|AK035075|AK051820|AK142066|AK141841|AK081837|AK049800|AK141936|AK050790	Robo2|9330209N08Rik	6847090	7.43671	9.00021	9.87892	0.0080782	roundabout homolog 2 (Drosophila) | RIKEN cDNA 9330209N08 gene
AF535151	Slc25a14	7011051	7.05825	7.64911	7.85198	0.0448432	solute carrier family 25 (mitochondrial carrier, brain), member 14
BC012230	Chmp2a	6972993	7.23395	7.33563	7.49591	0.0248586	chromatin modifying protein 2A
BC080861	Fam13a	6954000	5.35161	5.35145	5.45004	0.0206058	family with sequence similarity 13, member A
FJ872117|U09383|L16912|AF465244|AF156674|EF473653|AK166436|AK166536|AK149333|AK149285|AK135652|AK017560|AK048773|AK162395|AK041862|AK049553|AK052354|AK081342	Kcnma1|5730414M22Rik	6823284	6.44948	6.52576	6.68049	0.00897142	potassium large conductance calcium-activated channel, subfamily M, alpha member 1 | RIKEN cDNA 5730414M22 gene
AK122380|AK147519	Lphn1|Gm10644	6977692	7.99338	8.26892	8.59757	0.00111963	latrophilin 1 | predicted gene 10644
BC023472	Edf1	6875728	8.33825	8.94171	8.73243	0.0299072	endothelial differentiation-related factor 1
AK173185	Sh3rf1	6976520	6.99863	7.26142	7.4737	0.0429528	SH3 domain containing ring finger 1
BC004039	Fuca2	6766060	6.88986	6.96641	6.80029	0.0180322	fucosidase, alpha-L- 2, plasma
AF220019|BC034263|AB030912|BC003347|AK170029|AK189185|AK206805	Trim3	6970138	6.61842	6.95189	7.00754	0.018548	tripartite motif-containing 3
BC141184|BC018153	Arhgap12|Paics	6863156	8.23534	8.83579	9.02097	0.00743123	Rho GTPase activating protein 12 | phosphoribosylaminoimidazole carboxylase, phosphoribosylaminoribosylaminoimidazole, succinocarboxamide synthetase
BC021628	Cdh13	6979483	6.67063	6.83571	7.27815	0.0362956	cadherin 13
BC055105	Vamp2	6781982	8.48148	8.82884	9.17551	0.00770838	vesicle-associated membrane protein 2
BC051127	Fxyd6	6988722	7.28969	7.8207	7.88334	0.0420284	FXYD domain-containing ion transport regulator 6
BC151046	2310021P13Rik	6817368	8.04778	8.43583	8.45302	0.0419592	RIKEN cDNA 2310021P13 gene
BC089036	Gigyf2	6751338	7.5832	7.91008	7.93002	0.0106667	GRB10 interacting GYF protein 2
BC014736	Chgb	6881337	8.72607	9.18517	9.65332	0.00106473	chromogranin B
BC028272	Zkscan2	6971129	6.7723	7.35763	7.57345	0.013894	zinc finger with KRAB and SCAN domains 2
BC083189	Cdh7|Pten	6752222	5.92639	6.18101	6.28674	0.0186531	cadherin 7, type 2 | phosphatase and tensin homolog
BC089578	Rab38	6962379	6.249	5.99283	5.77584	0.0254459	RAB38, member of RAS oncogene family
BC094932	Exosc7	6993104	7.66285	7.57063	7.37827	0.00791393	exosome component 7
BC002211	Hsdl2	6913901	8.64089	8.49607	8.45807	0.0255954	hydroxysteroid dehydrogenase like 2
DQ351292	Gm11818	6911805	5.84537	6.39498	6.81589	0.00377715	predicted gene 11818
AB001927	G3bp1	6781138	9.29651	9.12473	8.90022	0.0264263	Ras-GTPase-activating protein SH3-domain binding protein 1
BC137896|AF283559	Atp8a2|Rps2|Gm6139	6825132	6.65841	7.33325	7.75091	0.0174332	ATPase, aminophospholipid transporter-like, class I, type 8A, member 2 | ribosomal protein S2 | predicted gene 6139
AJ000990	Lgmn	6803161	6.78048	6.70576	6.74402	0.0160785	legumain
BC013460	Eno3	6782141	7.08751	7.09493	7.03309	0.000962849	enolase 3, beta muscle
AF202893|BC126956	Kif21b|Rpl18	6753417	7.25561	7.82155	8.24061	0.00818338	kinesin family member 21B | ribosomal protein L18
BC005734	Mrto4	6926344	8.46753	7.64932	7.49517	0.0396462	MRT4, mRNA turnover 4, homolog (S. cerevisiae)
BC132031	Glrx2	6753706	8.05974	8.68774	8.94514	0.0422449	glutaredoxin 2 (thioltransferase)
AF453571	Nfat5	6978960	8.34443	8.22589	7.9864	0.035608	nuclear factor of activated T-cells 5
X52684	Prkca	6792031	6.66756	7.01609	7.29069	0.0169141	protein kinase C, alpha
BC096050|BC008155	Fam173a	6854435	8.14852	8.11628	7.50387	0.0029646	family with sequence similarity 173, member A
BC019975	Car15	6844301	6.42184	6.5543	6.57546	0.030757	carbonic anhydrase 15
BC026566	Cbara1	6768143	6.34925	6.38409	6.38673	0.0282527	calcium binding atopy-related autoantigen 1
AF071316	Cops7a	6957150	7.69263	7.8333	7.69741	0.0437077	COP9 (constitutive photomorphogenic) homolog, subunit 7a (Arabidopsis thaliana)
BC086774	Map1lc3b	6979592	7.94474	8.08771	8.56244	0.00629843	microtubule-associated protein 1 light chain 3 beta
BC046757	Tmem120a	6942458	6.02835	6.0236	6.20529	0.0110718	transmembrane protein 120A
BC054763|BC062913	Magel2	6961012	9.85612	9.36388	8.48704	0.00634448	melanoma antigen, family L, 2
AY528242	Nrcam	6794766	8.75357	9.50393	9.48734	0.0148168	neuron-glia-CAM-related cell adhesion molecule
BC048242|AF151110	Csda|Rfwd2	6957465	9.06764	8.66918	8.09585	0.0405928	cold shock domain protein A | ring finger and WD repeat domain 2
L31398|BC010233|AK005012|AK015410|AK085432|AK158069	Dnm2|Tmed1	6987382	7.82001	7.95557	7.97673	0.0354994	dynamin 2 | transmembrane emp24 domain containing 1
BC023123	Tm6sf1|Hdgfrp3	6962094	7.32607	7.72017	7.58659	0.032101	transmembrane 6 superfamily member 1 | hepatoma-derived growth factor, related protein 3
BC044883	Ociad2	6939130	6.6916	6.75412	7.41478	0.0423009	OCIA domain containing 2
AB106872	Trio	6834561	7.78523	8.03181	8.11885	0.00503602	triple functional domain (PTPRF interacting)
AY297460	Rad9b	6941734	5.99345	6.35313	6.26729	0.000247966	RAD9 homolog B (S. cerevisiae)
BC141143	Dnm3|Dnm3os	6763585	6.5809	7.39232	8.26947	0.00162538	dynamin 3 | dynamin 3, opposite strand
BC004776	Thumpd1	6970904	8.28885	7.67635	7.90211	0.0332344	THUMP domain containing 1
AF424814	Socs7	6783913	7.42636	7.57317	7.61935	0.022178	suppressor of cytokine signaling 7
BC002282|BC036974	Yipf2|Carm1	6993810	7.18244	7.15491	7.03773	0.027276	Yip1 domain family, member 2 | coactivator-associated arginine methyltransferase 1
BC060730	Rnf38	6921211	9.98897	10.1836	10.3291	0.00311386	ring finger protein 38
BC006583|BC037747	Ccdc136	6945004	6.7809	6.66783	6.72459	0.0021868	coiled-coil domain containing 136
BC031535	Slc44a2	6987374	7.08368	7.07816	7.12592	0.0260321	solute carrier family 44, member 2
AF371320	Baalc	6829947	5.93068	5.80077	5.64302	0.039754	brain and acute leukemia, cytoplasmic
BC049636	Mrps7	6785148	7.84977	7.63686	7.48745	0.0185567	mitchondrial ribosomal protein S7
BC023456	Slc16a14	6760306	6.68983	7.15411	7.40823	0.00827684	solute carrier family 16 (monocarboxylic acid transporters), member 14
AK129084	Scrn1	6953762	8.14253	8.78969	8.7674	0.0193602	secernin 1
BC059001	Rcan3	6926082	6.202	6.39239	6.544	0.0431657	regulator of calcineurin 3
BC027100	Zwint	6768783	7.90501	8.6821	8.73798	0.0102755	ZW10 interactor
BC052743	Ptpro	6950539	6.4781	6.83966	7.29295	0.0203741	protein tyrosine phosphatase, receptor type, O
DQ832276	Cd276	6995999	7.87084	7.72924	8.11965	0.0328823	CD276 antigen
BC053405	Hoxc10	6833468	5.5421	6.47602	7.14437	0.0317562	homeo box C10
BC053748	Ppp1r9a	6943862	7.04855	7.21468	7.41486	0.0418432	protein phosphatase 1, regulatory (inhibitor) subunit 9A
BC008277	Ednra	6983531	6.35851	5.83939	5.70073	0.00339848	endothelin receptor type A
L47970	Mttp	6909796	5.69055	5.92722	5.61996	0.0245096	microsomal triglyceride transfer protein
BC129883	Plcb4	6881455	7.77746	7.97951	8.37461	0.00117196	phospholipase C, beta 4
BC062889|BC057549|BC006953|AK030883|AK044270|AK146383|AK048865|AK043068|AK138526|AK046956|AK087813|AK138401	Frmd5|Rpe	6890402	7.13166	7.82067	7.92739	0.0419276	FERM domain containing 5 | ribulose-5-phosphate-3-epimerase
BC048187	Syt1	6776872	7.78089	8.71299	9.17281	0.0318439	synaptotagmin I
BC098476	Nt5dc1	6773179	6.58789	6.3736	6.08307	0.00494458	5'-nucleotidase domain containing 1
AF542047	Dmrta1	6915269	6.69292	5.5641	5.44632	0.0473302	doublesex and mab-3 related transcription factor like family A1
BC132203	Ttll6	6783818	5.60476	5.13715	4.95921	0.00152477	tubulin tyrosine ligase-like family, member 6
BC096612	Hoxa3|2700086A05Rik	6953594	6.74843	6.62031	6.49555	0.0355036	homeo box A3 | RIKEN cDNA 2700086A05 gene
BC050814	Afap1	6929920	7.15173	7.62367	7.96695	0.0262683	actin filament associated protein 1
BC150667	Ccdc73	6879682	4.62984	4.67786	4.64084	0.0190332	coiled-coil domain containing 73
AY630257	Prtg	6990418	6.86093	6.4471	5.90444	0.0389296	protogenin homolog (Gallus gallus)
BC057598	Tmeff1	6913348	10.7117	11.1877	11.4707	0.0102028	transmembrane protein with EGF-like and two follistatin-like domains 1
BC021894	Ppcs	6924963	6.21303	5.54228	5.65733	0.012532	phosphopantothenoylcysteine synthetase
BC016535|BC056460|BC047220|AK144803	Uckl1|Znf512b|Uckl1os	6894303	6.60891	6.81239	6.86427	0.0379392	uridine-cytidine kinase 1-like 1 | zinc finger protein 512B | uridine-cytidine kinase 1-like 1 opposite strand
BC058079	Abat	6839231	7.11404	7.8174	9.13633	0.0359766	4-aminobutyrate aminotransferase
AF481860	Vangl1	6907669	6.22986	5.85366	5.80175	0.0208307	vang-like 1 (van gogh, Drosophila)
AF036164	Serpinf1	6789741	6.52504	6.21023	6.02791	0.0208378	serine (or cysteine) peptidase inhibitor, clade F, member 1
BC057121	Ulk1	6941049	7.29843	7.53978	7.54593	0.00778123	Unc-51 like kinase 1 (C. elegans)
BC011256	Plat	6974639	6.6201	7.04327	7.02679	0.0275013	plasminogen activator, tissue
AF462146	Sltm	6990281	10.2246	9.77081	9.73728	0.0157249	SAFB-like, transcription modulator
	Robo1	6842326	9.67294	9.76799	10.3268	0.0423919	roundabout homolog 1 (Drosophila)
AK172894	2010-09-06	7016321	8.14524	8.74447	9.05198	0.0358829	septin 6
AB182244	Hecw2	6758694	7.16912	7.42258	7.41189	0.0472127	HECT, C2 and WW domain containing E3 ubiquitin protein ligase 2
AY182027	Lrrtm2	6864583	10.0378	9.65601	9.7272	0.0173599	leucine rich repeat transmembrane neuronal 2
BC090960	Hook3	6981190	8.96122	9.04541	9.52471	0.0268255	hook homolog 3 (Drosophila)
BC005651	Mcoln1	6973685	7.80118	8.03943	7.9819	0.0383636	mucolipin 1
BC099674|BC006960	Snx30|Snx2	6913924	7.57032	7.22723	7.19685	0.0435205	sorting nexin family member 30 | sorting nexin 2
AB433625	Ing2	6982246	6.7996	6.57393	6.02406	0.00763488	inhibitor of growth family, member 2
BC053737	Sphk2|Rpl18	6967004	6.78827	6.70331	6.53663	0.0314748	sphingosine kinase 2 | ribosomal protein L18
BC009153	Farp2|Stk25	6751699	5.9871	5.85473	5.81641	0.0235246	FERM, RhoGEF and pleckstrin domain protein 2 | serine/threonine kinase 25 (yeast)
AY074820	Nid2|2700060E02Rik	6817287	6.72408	6.60081	6.34748	0.0184424	nidogen 2 | RIKEN cDNA 2700060E02 gene
BC042773|BC025528	Mamdc2|Larp2	6872204	5.92423	5.73742	5.75268	0.0265268	MAM domain containing 2 | La ribonucleoprotein domain family, member 2
BC058593	Senp7	6841701	7.25967	7.31555	7.47606	0.00598369	SUMO1/sentrin specific peptidase 7
BC093482	Plxna3	7012010	7.01786	7.23034	7.45804	0.0326447	plexin A3
BC060192	Dclk2	6906634	7.17051	7.7917	8.1455	0.048518	doublecortin-like kinase 2
BC137875	Six6os1	6801677	4.77487	4.6939	4.68432	0.0459317	Six6 opposite strand transcript 1
BC134378	Hes7	6781986	6.03587	5.84314	5.77378	0.0155884	hairy and enhancer of split 7 (Drosophila)
BC043048	Tchp	6933613	6.95536	6.90222	6.56749	0.0392982	trichoplein, keratin filament binding
AF361699	Slc25a37	6825638	6.50123	6.23756	5.79904	0.035989	solute carrier family 25, member 37
BC048186|AB093284|BC063267|BC023300|AK132427|AK080667|AK003657|AK038961|AK021201|AK165134|AK041123	Zmynd8	6893020	7.77739	8.07948	8.37921	0.0118114	zinc finger, MYND-type containing 8
BC061000|AK182979	Bre	6929714	7.27222	7.40805	7.45501	0.0231336	brain and reproductive organ-expressed protein
	Agap1	6751442	7.7478	8.36909	8.70858	0.00277108	ArfGAP with GTPase domain, ankyrin repeat and PH domain 1
BC089570	Rab20	6980378	5.08485	5.29856	5.16006	0.00250051	RAB20, member RAS oncogene family
D87211	Arl6ip5	6948378	6.51372	6.75035	6.70113	0.0461966	ADP-ribosylation factor-like 6 interacting protein 5
L49507	Ccng1	6787474	9.63802	9.30334	9.18254	0.00402276	cyclin G1
BC054758	Ctsd	6972294	7.98428	8.46602	8.30312	0.0488068	cathepsin D
BC019188	Pnpla2	6965202	6.29528	6.138	5.90049	0.0286312	patatin-like phospholipase domain containing 2
AF362952	Top1mt	6836767	5.81462	5.72793	5.60594	0.00809894	DNA topoisomerase 1, mitochondrial
BC048607	1700001P01Rik	6791221	5.18498	5.11061	5.03425	0.0219897	RIKEN cDNA 1700001P01 gene
BC081430	Rpl27a|Gm5453|Gm5908	6963364	10.2125	9.65948	9.4825	0.0308414	ribosomal protein L27A | predicted gene 5453 | predicted gene 5908
U29947|BC138684	Man2b1|Rad23a	6977797	6.84763	6.8103	6.59005	0.0100717	mannosidase 2, alpha B1 | RAD23a homolog (S. cerevisiae)
L07803	Thbs2	6853899	6.94284	6.2258	6.22291	0.0292925	thrombospondin 2
AF075136	Sap30	6982690	8.1365	8.41558	8.37171	0.0249995	sin3 associated polypeptide
AF213258	Magi3	6907810	7.27482	7.95362	8.42657	0.0187833	membrane associated guanylate kinase, WW and PDZ domain containing 3
BC028268	Wdr17	6982585	5.78039	6.01606	6.1224	0.00423229	WD repeat domain 17
BC119599	Gpr149	6905530	5.12563	5.00862	4.97324	0.0065928	G protein-coupled receptor 149
BC010277|BC079868	Zfp869|Zfp868	6983123	7.56118	7.99722	7.73523	0.0308879	zinc finger protein 869 | zinc finger protein 868
BC066147	2310067E19Rik	6922864	6.99477	7.04543	7.40327	0.0299952	RIKEN cDNA 2310067E19 gene
BC085617	Gga3	6792452	7.06399	6.95758	6.82402	0.0195577	golgi associated, gamma adaptin ear containing, ARF binding protein 3
M87276	Thbs1	6880393	7.47475	7.38325	6.7835	0.0266107	thrombospondin 1
BC158058|BC056389|AF247139|AF247141|AY502107|AF247142|AF247140|AK138470|AK141822	Cacna2d2	6992215	6.49362	6.66512	7.34235	0.0167898	calcium channel, voltage-dependent, alpha 2/delta subunit 2
BC138619	Adamts5	6847559	7.8962	7.25886	6.98187	0.00941571	a disintegrin-like and metallopeptidase (reprolysin type) with thrombospondin type 1 motif, 5 (aggrecanase-2)
AF334144	Cyfip2	6787743	7.88017	7.96981	8.35001	0.020858	cytoplasmic FMR1 interacting protein 2
BC054360	Myh9	6836973	6.55088	6.3611	6.17658	0.0211723	myosin, heavy polypeptide 9, non-muscle
BC021512	Ier3ip1|Hdhd2	6862247	8.74129	8.16657	8.01417	0.00600772	immediate early response 3 interacting protein 1 | haloacid dehalogenase-like hydrolase domain containing 2
AF280065	Arid5b	6774719	7.55705	7.75412	8.24378	0.020902	AT rich interactive domain 5B (MRF1-like)
BC090617	Abcc1	6839607	6.68274	6.5526	6.40258	0.0323479	ATP-binding cassette, sub-family C (CFTR/MRP), member 1
BC052854	Mmp11	6775160	6.3342	6.35375	6.50484	0.00624424	matrix metallopeptidase 11
BC053926	Rtn1	6801636	9.98351	10.4197	10.7884	0.0120483	reticulon 1
AF139572	Hapln1	6808781	5.42314	5.55621	5.20878	0.0483286	hyaluronan and proteoglycan link protein 1
BC019781	Bcs1l|Zfp142	6750557	7.42948	7.66329	7.4298	0.0230478	BCS1-like (yeast) | zinc finger protein 142
BC043046	Nol3|4931428F04Rik	6984955	6.55424	6.74089	7.01529	0.0140271	nucleolar protein 3 (apoptosis repressor with CARD domain) | RIKEN cDNA 4931428F04 gene
BC011318	Ola1	6887819	9.05611	8.38837	8.23841	0.00608634	Obg-like ATPase 1
BC012967	Ucp2	6962935	6.256	6.08413	6.11562	0.0491432	uncoupling protein 2 (mitochondrial, proton carrier)
U80819	Gsto1	6870181	6.60075	6.86989	6.85718	0.0325534	glutathione S-transferase omega 1
AY899808	Kctd1	6863582	7.93339	8.00473	8.43903	0.00704359	potassium channel tetramerisation domain containing 1
BC138900	Ppm1e	6790547	7.39438	7.90365	8.36156	0.0201123	protein phosphatase 1E (PP2C domain containing)
BC131652	Galnt13	6877215	5.76183	6.33231	7.21319	0.00410244	UDP-N-acetyl-alpha-D-galactosamine:polypeptide N-acetylgalactosaminyltransferase 13
AK173059	Clstn1	6918814	7.40848	7.7928	8.06518	0.0343204	calsyntenin 1
BC046972	Decr1	6919927	7.60912	7.12674	6.98865	0.0347998	2,4-dienoyl CoA reductase 1, mitochondrial
BC046783	Add2	6947586	7.41331	7.88726	8.09214	0.0135198	adducin 2 (beta)
BC050860	2810030E01Rik	6885022	7.2631	7.5137	7.66847	0.0185259	RIKEN cDNA 2810030E01 gene
BC067408	Klf12	6826975	8.80108	9.31865	9.5641	0.0120452	Kruppel-like factor 12
BC055116	Bat2l	6876173	7.52228	7.85948	8.14977	0.0126816	HLA-B associated transcript 2-like
BC030905	Ascc1	6768150	6.32752	6.40984	6.48561	0.0289171	activating signal cointegrator 1 complex subunit 1
BC025874	Rbbp6	6964053	9.91357	9.68437	9.77706	0.00345637	retinoblastoma binding protein 6
BC059243	Morc2a	6778315	8.44631	8.6358	8.68668	0.0222014	microrchidia 2A
BC080829	Lpcat4	6880033	6.74759	6.60089	6.41211	0.0354233	lysophosphatidylcholine acyltransferase 4
BC138905|AB041802	Stk35|4932416H05Rik	6881146	7.86143	7.96082	7.74462	0.00627647	serine/threonine kinase 35 | RIKEN cDNA 4932416H05 gene
BC057620	Apba2	6961110	7.23045	7.3856	7.69309	0.0202443	amyloid beta (A4) precursor protein-binding, family A, member 2
	Barx1	6806896	5.78226	5.54424	5.56698	0.0356873	BarH-like homeobox 1
BC049625	Nme5	6864518	6.07521	5.87507	6.07991	0.0045017	non-metastatic cells 5, protein expressed in (nucleoside-diphosphate kinase)
AY786360	Acsl6	6781029	6.80231	6.94214	7.15562	0.0177333	acyl-CoA synthetase long-chain family member 6
BC016429	D6Wsu163e	6949962	7.37849	7.37486	7.72827	0.0353255	DNA segment, Chr 6, Wayne State University 163, expressed
BC033279	Tmem135	6969196	6.70766	7.07984	7.24452	0.00315769	transmembrane protein 135
BC137964|BC129914	Eif2c3|Eif2c1	6925362	7.0393	7.07624	6.98743	0.0288295	eukaryotic translation initiation factor 2C, 3 | eukaryotic translation initiation factor 2C, 1
D49802	Lrrn3	6800314	8.12578	9.29509	9.91718	0.0354368	leucine rich repeat protein 3, neuronal
BC094249|BC085195	Fam55d	6988898	6.23513	6.46733	6.18943	0.0233962	family with sequence similarity 55, member D
AF132481	Itsn1	6843198	8.02684	8.3999	8.55977	0.0085298	intersectin 1 (SH3 domain protein 1A)
BC031417	Fntb	6796211	6.52077	6.19268	6.26113	0.0402325	farnesyltransferase, CAAX box, beta
BC015080	Clk2	6911091	8.62499	8.24616	8.03379	0.0271443	CDC-like kinase 2
BC052892	Igsf3	6900014	6.48716	6.66539	6.86973	0.00680518	immunoglobulin superfamily, member 3
BC019940	2810433K01Rik	6866660	6.48944	5.9226	5.51674	0.0342553	RIKEN cDNA 2810433K01 gene
BC026208|BC079672	Gatsl2	6934855	6.78807	7.11125	7.39952	0.046	GATS protein-like 2
BC061017	1700009P17Rik	6755154	5.46965	5.50057	5.08817	0.0341808	RIKEN cDNA 1700009P17 gene
U58887	Sh3gl3	6962107	6.16341	6.3931	6.54252	0.0399703	SH3-domain GRB2-like 3
BC063268	BC033915	6988764	7.75303	7.94363	7.88122	0.00866292
BC066140	Palb2|Pdap1	6971029	5.87289	5.63816	5.47228	0.0153476	partner and localizer of BRCA2 | PDGFA associated protein 1
BC060637	D15Wsu169e	6836854	6.81946	6.92784	6.93509	0.0384323	DNA segment, Chr 15, Wayne State University 169, expressed
BC141279	2010111I01Rik	6807609	5.79963	6.11653	6.0161	0.0155455	RIKEN cDNA 2010111I01 gene
BC061257	Hdac8	7018590	6.69779	6.84517	6.79936	0.00666305	histone deacetylase 8
BC052497	2010007H12Rik	6935091	6.35762	6.01753	6.09898	0.0249873	RIKEN cDNA 2010007H12 gene
BC048089	AI316807	6980952	8.32233	8.24855	8.36609	0.0274088
AF195056	Sorcs1	6873663	6.55861	6.88307	7.0978	0.0288618	VPS10 domain receptor protein SORCS 1
BC006604|EF564364	9130213B05Rik	6932409	6.85107	6.94182	6.78172	0.0316097	RIKEN cDNA 9130213B05 gene
AF077660	Hipk3	6889330	8.10121	7.68116	7.56261	0.00231085	homeodomain interacting protein kinase 3
BC062923|AF289487|AK083810|AK016622|AK084350|AK047462|AK034888|AK136083|AK051615|AK086202	Rlbp1l1|Asph|D130060J02Rik|LOC100044108	6911575	8.46804	9.4209	9.97735	0.0474069	retinaldehyde binding protein 1-like 1 | aspartate-beta-hydroxylase | RIKEN cDNA D130060J02 gene | hypothetical protein LOC100044108
M30127	Tsta3	6836784	6.36424	6.50478	6.35271	0.0365635	tissue specific transplantation antigen P35B
BC060221	Tnfaip3	6772417	5.9902	5.81878	5.76639	0.033818	tumor necrosis factor, alpha-induced protein 3
		7014652	6.84439	6.8692	6.89513	0.0312572
U05245	Tiam1	6847748	7.03064	7.09371	7.13649	0.00465403	T-cell lymphoma invasion and metastasis 1
BC042484	Nr2f2	6968200	8.04908	8.06592	7.88706	0.00341763	nuclear receptor subfamily 2, group F, member 2
L40632	Ank3	6768609	9.06049	9.59079	9.90946	0.00925523	ankyrin 3, epithelial
BC019817	Hagh	6849319	6.81722	6.54158	6.66811	0.035355	hydroxyacyl glutathione hydrolase
BC079877	Tshz2	6883487	7.45902	7.7378	8.74357	0.00584036	teashirt zinc finger family member 2
BC040511	Fam168b	6757830	8.89962	9.25941	9.39198	0.00972422	family with sequence similarity 168, member B
BC071186	Zcwpw1|Pilra	6935094	5.72107	5.7116	5.74902	0.00583169	zinc finger, CW type with PWWP domain 1 | paired immunoglobin-like type 2 receptor alpha
BC070412	Diap1	6864760	6.94046	6.80015	6.81304	0.0362161	diaphanous homolog 1 (Drosophila)
AF026032	Atrx	7018750	10.086	10.0714	10.2366	0.0195458	alpha thalassemia/mental retardation syndrome X-linked homolog (human)
BC027407	Zfp472	6849921	5.7806	5.57084	5.34032	0.0412353	zinc finger protein 472
BC052460	Atf7ip	6950485	9.61461	9.84603	9.97198	0.022252	activating transcription factor 7 interacting protein
BC085321	Lpp	6840175	7.2976	7.30417	7.06317	0.0045124	LIM domain containing preferred translocation partner in lipoma
BC016554	Pldn	6880715	6.5669	6.68721	6.78547	0.0432138	pallidin
BC021311	Zswim6	6815853	8.3131	8.36718	9.00904	0.0431547	zinc finger, SWIM domain containing 6
AY034611	Trp53inp1	6911679	7.50207	8.19446	8.53635	0.0254166	transformation related protein 53 inducible nuclear protein 1
AY004874	Slc23a2	6891065	7.25522	7.55118	7.66003	0.0134927	solute carrier family 23 (nucleobase transporters), member 2
BC016134	Plekhf2	6919668	7.75343	7.71781	7.17488	0.0193473	pleckstrin homology domain containing, family F (with FYVE domain) member 2
AB001539	Grwd1	6967013	6.4861	6.19765	6.09452	0.00408346	glutamate-rich WD repeat containing 1
BC138337	Rabgap1	6876486	8.73592	8.55309	8.97708	0.04365	RAB GTPase activating protein 1
BC138684	Rad23a	6983878	6.84566	7.04319	6.74634	0.0350512	RAD23a homolog (S. cerevisiae)
BC089317	Nup62	6960298	7.92461	7.92836	7.60504	0.0243311	nucleoporin 62
AF367720	Lrp1	6777957	7.42087	7.76036	7.95905	0.0373417	low density lipoprotein receptor-related protein 1
BC113205|BC021788	Prkg2|Rbpms2	6940300	5.05219	5.06027	4.93298	0.0216114	protein kinase, cGMP-dependent, type II | RNA binding protein with multiple splicing 2
M28021	Hoxa5	6953604	9.20403	9.22135	9.06503	0.0158848	homeo box A5
BC150703	Agrn	6927362	7.09803	7.24401	7.43275	0.0398825	agrin
BC099425|BC029180	Myl12b|2900073G15Rik	6857030	10.529	10.947	10.9819	0.0349067	myosin, light chain 12B, regulatory | RIKEN cDNA 2900073G15 gene
BC057918	Mapre3	6929647	6.4998	6.61396	6.71532	0.0401171	microtubule-associated protein, RP/EB family, member 3
BC115553	Slc35e1	6983331	6.71742	6.39595	6.28589	0.0320992	solute carrier family 35, member E1
BC052062	Enox1	6820425	6.80329	7.16239	7.33227	0.0248648	ecto-NOX disulfide-thiol exchanger 1
AF249295	Dpysl5	6929644	8.35109	8.82799	9.11845	0.0175068	dihydropyrimidinase-like 5
	Actr5	6882767	6.12246	6.06822	6.17085	0.0219317	ARP5 actin-related protein 5 homolog (yeast)
AF362750	Dpf3	6802262	6.11201	6.21535	6.45961	0.0184556	D4, zinc and double PHD fingers, family 3
AB049731	B230120H23Rik	6878049	5.82059	5.81809	5.59517	0.00824046	RIKEN cDNA B230120H23 gene
BC141141	Apc	6859935	8.92741	9.36297	9.58882	0.0157865	adenomatosis polyposis coli
BC010776	Fbxw5	6875727	6.99256	7.2839	7.38569	0.0230687	F-box and WD-40 domain protein 5
AK122559	Rab11fip4	6782777	6.94541	7.0981	7.39295	0.0424943	RAB11 family interacting protein 4 (class II)
BC021439	Sirt2	6959452	7.44227	7.80187	7.93466	0.0363647	sirtuin 2 (silent mating type information regulation 2, homolog) 2 (S. cerevisiae)
AB060553	Arhgap17	6971121	7.18981	7.12575	6.82879	0.0352528	Rho GTPase activating protein 17
BC120566	Elmod1	6995736	6.54782	7.18452	7.83202	0.0238033	ELMO domain containing 1
BC003740	Dscr3	6848087	6.62719	6.48934	6.6516	0.0404866	Down syndrome critical region gene 3
BC027299	Rmnd1|Gm5512	6765596	6.62735	7.49835	6.99009	0.0255831	required for meiotic nuclear division 1 homolog (S. cerevisiae) | required for meiotic nuclear division 1 pseudogene
	Olfr802	6778117	4.79606	4.9341	4.74387	0.00877466	olfactory receptor 802
BC014809	Tpm2	6921161	5.99391	5.81187	5.94288	0.0265788	tropomyosin 2, beta
BC024617|AK046864	C630004H02Rik	6792427	6.5502	6.66112	6.80679	0.0324362	RIKEN cDNA C630004H02 gene
BC116839	AI606181	6869736	6.00308	6.54348	6.55769	0.033851
BC037691	Fbxo30	6765973	10.4649	10.1475	9.85849	0.0428056	F-box protein 30
BC150683	Zfp609	6996370	8.21723	8.47112	8.5462	0.00937533	zinc finger protein 609
BC043076	Cryz	6902661	6.73724	6.6978	6.42725	0.00204545	crystallin, zeta
	Lrrc9	6795977	6.12474	6.1975	6.67476	0.016514	leucine rich repeat containing 9
AB025408	Esd	6820288	4.68507	4.52364	4.48195	0.00706091	esterase D/formylglutathione hydrolase
BC052894	Camk2d	6901138	6.74668	6.77623	6.96882	0.0488504	calcium/calmodulin-dependent protein kinase II, delta
BC064067	Snip1	6917073	6.83242	6.9288	6.67888	0.0345935	Smad nuclear interacting protein 1
AJ131957	Sac3d1	6871192	7.33603	6.85037	6.95192	0.0497769	SAC3 domain containing 1
BC021400	Fadd|Gm10574	6972471	6.17332	5.81223	5.75293	0.0398148	Fas (TNFRSF6)-associated via death domain | predicted gene 10574
AB035675	Ptf1a	6875423	5.78751	5.41807	5.35192	0.0293951	pancreas specific transcription factor, 1a
AB020974	Nfkbiz	6846375	6.67866	6.6838	6.38657	0.0292329	nuclear factor of kappa light polypeptide gene enhancer in B-cells inhibitor, zeta
BC043029	Vps72	6899649	6.85152	7.18895	7.02717	0.0449537	vacuolar protein sorting 72 (yeast)
D83279	Rab33a	7011050	5.81641	6.40953	6.82734	0.0199993	RAB33A, member of RAS oncogene family
U56400	Hoxd3	6878287	6.9573	7.25761	7.42711	0.0364775	homeo box D3
BC052166	Slc30a1|1700034H15Rik	6756403	7.41466	7.05113	6.77307	0.0326297	solute carrier family 30 (zinc transporter), member 1 | RIKEN cDNA 1700034H15 gene
BC019132	Fam54a	6766381	6.42295	5.93795	5.76082	0.0217413	family with sequence similarity 54, member A
AF187731	Lrba	6898954	6.85569	7.09655	7.28225	0.0328455	LPS-responsive beige-like anchor
BC138180	Zc3hav1l	6952872	7.1405	6.98879	6.81658	0.0459664	zinc finger CCCH-type, antiviral 1-like
BC041106	Top2b	6817143	10.3717	10.3609	10.6584	0.0225519	topoisomerase (DNA) II beta
BC085500	Irx3	6984266	6.96022	6.88168	6.7542	0.032068	Iroquois related homeobox 3 (Drosophila)
BC013463	Hoxd10	6878265	7.35252	7.6649	8.93989	0.0165476	homeo box D10
BC137612	Usp27x	7015390	6.27924	5.9991	6.06032	0.021474	ubiquitin specific peptidase 27, X chromosome
BC055738	Sept3	6832182	9.00416	9.47245	9.78738	0.0196849	septin 3
U00678	Sntb2	6978937	7.05238	6.93149	6.5575	0.000209199	syntrophin, basic 2
AK122558	Syvn1	6867823	7.02787	7.00721	7.017	0.00675989	synovial apoptosis inhibitor 1, synoviolin
	Fbn2	6865792	6.71753	6.44267	6.18629	0.00879252	fibrillin 2
BC082563	Angptl1	6754325	6.69479	7.12065	6.53152	0.0328173	angiopoietin-like 1
BC030072	Dnajc24	6889452	6.48896	6.21814	6.0127	0.0448422	DnaJ (Hsp40) homolog, subfamily C, member 24
BC058710	Plcb1	6881438	6.57279	6.58011	7.49168	0.0333282	phospholipase C, beta 1
AF095718	Ptbp2	6908684	10.7651	10.7224	10.7111	0.0493578	polypyrimidine tract binding protein 2
BC019143	1300010F03Rik	6820534	6.55063	6.57342	6.63577	0.0440433	RIKEN cDNA 1300010F03 gene
BC031854|AK002441	D14Ertd449e|Gm10395	6823429	7.24358	7.142	7.40179	0.00413276	DNA segment, Chr 14, ERATO Doi 449, expressed | predicted gene 10395
BC053102	Pik3r3	6916540	10.2592	10.4048	10.6887	0.0122804	phosphatidylinositol 3 kinase, regulatory subunit, polypeptide 3 (p55)
BC099958	Pcdhb18	6860201	5.53392	5.98708	6.27811	0.0199425	protocadherin beta 18
BC017516	Hip1	6942441	6.63853	6.65801	6.68414	0.0473485	huntingtin interacting protein 1
AY344585	Gm10759	6808612	4.98584	4.74171	4.77251	0.0304259	predicted gene 10759
BC029643|BC019564|BC020363|AK139620|AK159484|AK156590|AK137025|BC025630|AK204803|AK210950	Txndc11	6843928	6.91772	6.74152	6.57149	0.036955	thioredoxin domain containing 11
AF307453	Nav1|Gm4793	6762429	7.508	7.84234	8.54717	0.00889446	neuron navigator 1 | predicted gene 4793
BC093502	Gmds	6812143	6.18172	5.9397	5.88662	0.0301823	GDP-mannose 4, 6-dehydratase
BC007480	Ehd4	6890288	5.55624	5.58503	5.20285	0.00606034	EH-domain containing 4
BC023112	Csgalnact2	6956864	6.767	6.59964	6.71397	0.0275867	chondroitin sulfate N-acetylgalactosaminyltransferase 2
BC005783|D49686|AK083043	Psmc3|Slc39a13	6879016	8.88207	8.65832	8.49696	0.00651835	proteasome (prosome, macropain) 26S subunit, ATPase 3 | solute carrier family 39 (metal ion transporter), member 13
AF045663	Rad9	6870982	6.64225	6.6745	6.39455	0.0487652	RAD9 homolog (S. pombe)
BC040236	Phf14	6944128	9.00766	9.23849	9.5224	0.0193062	PHD finger protein 14
AY339881	Ccdc88c	6803120	7.65053	7.57027	7.47366	0.0192696	coiled-coil domain containing 88C
BC027213	Gtse1	6832394	6.63743	6.46108	6.31668	0.0195254	G two S phase expressed protein 1
BC072573	1300001I01Rik	6782368	6.70794	6.49192	6.46333	0.036801	RIKEN cDNA 1300001I01 gene
BC048815	Commd3	6875375	7.55683	8.07064	8.34813	0.0320043	COMM domain containing 3
BC079656	Ddx11	6851764	6.47622	6.25914	6.00223	0.0200361	DEAD/H (Asp-Glu-Ala-Asp/His) box polypeptide 11 (CHL1-like helicase homolog, S. cerevisiae)
AF399755	Snx29	6839420	6.72691	6.72808	7.05488	0.0176985	sorting nexin 29
AF216963	Cnnm4	6748645	6.55188	6.01595	5.6916	0.00305157	cyclin M4
BC116926	Tcp11l1|Cstf3|Gm6306	6889350	6.34121	6.70409	7.02435	0.0435191	t-complex 11 like 1 | cleavage stimulation factor, 3' pre-RNA, subunit 3 | predicted gene 6306
BC030944	Map3k9	6802197	6.355	6.9244	7.25517	0.0275376	mitogen-activated protein kinase kinase kinase 9
BC063058	Clstn2	6998125	6.54678	6.50261	7.09702	0.0292412	calsyntenin 2
BC072632	Grip1	6771092	7.15119	7.43043	7.49614	0.0150856	glutamate receptor interacting protein 1
M57734	Glb1	6992632	6.51741	6.84767	6.67859	0.0176893	galactosidase, beta 1
BC058708	Abr	6789817	7.44421	8.10539	8.52217	0.0411084	active BCR-related gene
AF317422	Svil	6858563	6.71183	6.55236	6.21425	0.0487776	supervillin
U41285	Dvl3	6839930	8.01737	8.26934	8.50657	0.0369235	dishevelled 3, dsh homolog (Drosophila)
AF036893|BC128467	Per2|9830107B12Rik	6760680	6.7725	6.54063	6.38563	0.00373117	period homolog 2 (Drosophila) | RIKEN cDNA 9830107B12 gene
BC025820	Flcn	6788701	6.77409	6.77092	6.92649	0.0393998	folliculin
L76947	Pde1c	6953887	6.15883	6.33338	6.73407	0.00204095	phosphodiesterase 1C
BC062641|BC022168|BC021650|AF091234|AF235503|AK203167|AK209784	Banp	6979607	7.04138	6.94585	6.97657	0.0137624	BTG3 associated nuclear protein
BC031699	Pdrg1	6892193	6.13626	6.05755	5.9606	0.0108567	p53 and DNA damage regulated 1
BC147413	9830163H01Rik	6989101	6.35359	6.4695	6.14743	0.0365714	RIKEN cDNA 9830163H01 gene
EU257807|BC055782	Duxbl|Gm10394	6817645	7.63414	7.42131	7.35292	0.0462988	double homeobox B-like | predicted gene 10394
BC019976	Adat1	6985426	6.07853	5.98218	5.91698	0.0203627	adenosine deaminase, tRNA-specific 1
BC117764	4933421E11Rik	6900270	6.29987	6.42532	6.55299	0.0274729	RIKEN cDNA 4933421E11 gene
BC076595|Y17856	Antxr2|Gdap7	6940236	6.48068	6.11982	5.98709	0.0243963	anthrax toxin receptor 2 | ganglioside-induced differentiation-associated-protein 7
BC058096	Mapk7	6788838	7.11151	7.07831	7.00996	0.0305865	mitogen-activated protein kinase 7
BC052084	Zfp689	6971359	5.66366	5.66766	5.59913	0.0417687	zinc finger protein 689
	Gm5567	6945664	6.49264	7.13185	7.85352	0.00555042	predicted gene 5567
AF237953	Pcnxl3	6871136	7.1168	7.29291	7.23816	0.046902	pecanex-like 3 (Drosophila)
D29743	Stx1b	6971403	7.04723	7.73027	8.14295	0.00454551	syntaxin 1B
BC100725	Aven	6880043	5.84864	6.0489	5.9938	0.0197913	apoptosis, caspase activation inhibitor
U39060	Ncoa2	6756969	7.93282	8.21714	8.32677	0.0409799	nuclear receptor coactivator 2
AB006074|BC099689|AK037640|AK137725|AK034800|AK171851	Top3a|Gm3881|LOC100044969	6788789	6.67327	6.51999	6.31456	0.0329702	topoisomerase (DNA) III alpha | predicted gene 3881 | similar to topoisomerase III
BC024910	Cluap1	6839008	7.67199	7.8635	7.90045	0.0138826	clusterin associated protein 1
BC116426	Rnf113a2	6796603	5.5763	5.71276	5.38422	0.0328815	ring finger protein 113A2
AF073993	Hnrnpa2b1	6953561	10.0719	9.74348	10.0299	0.000319248	heterogeneous nuclear ribonucleoprotein A2/B1
BC066864	Cntn1	6832719	6.09713	6.49202	7.71098	0.00235862	contactin 1
M64279	Bmi1	6875376	9.15297	9.21666	9.5998	0.00400212
BC023765	Kirrel	6906645	6.1468	6.3076	6.37894	0.0167867	kin of IRRE like (Drosophila)
BC042885	Pim1	6849626	6.68481	6.92988	6.64378	0.0121577	proviral integration site 1
BC018394	Csk	6995922	6.83991	6.84032	7.01592	0.0337963	c-src tyrosine kinase
BC011091	H47	6961203	8.31167	7.77056	7.71132	0.00967574	histocompatibility 47
BC087540|BC107400	Zfp354a|Zfp354b|9230009I02Rik	6780844	7.09956	6.36475	6.16471	0.0143633	zinc finger protein 354A | zinc finger protein 354B | RIKEN cDNA 9230009I02 gene
BC054118	Slc7a6os	6985030	8.93465	8.60835	8.55241	0.00838694	solute carrier family 7, member 6 opposite strand
AK173161	BC031353	6990525	7.05006	7.29765	7.6364	0.00144833
BC035537	Fam149a	6982100	6.81815	6.36877	6.20096	0.0368313	family with sequence similarity 149, member A
BC051925	N6amt2	6824961	6.39992	6.65288	6.5394	0.0455839	N-6 adenine-specific DNA methyltransferase 2 (putative)
BC019150	Hoxd9	6878267	5.91973	6.62593	7.01783	0.0211161	homeo box D9
AY090614	Hexim1	6784400	7.07382	7.24895	6.9273	0.0292878	hexamethylene bis-acetamide inducible 1
BC054391	Neurod4	6778157	9.66691	9.41683	9.22677	0.0384032	neurogenic differentiation 4
BC022170	Slc27a2	6880931	5.81753	6.21398	6.70222	0.00278256	solute carrier family 27 (fatty acid transporter), member 2
AF126427	Mab21l2	6906620	7.85223	8.94633	9.54805	0.02766	mab-21-like 2 (C. elegans)
BC049883	Setd1a	6964352	7.95139	7.8509	7.64824	0.0274588	SET domain containing 1A
BC055323|BC023914|BC032214|EF410132|AK141678|AK031205|AK149336	Vps8	6840004	6.60758	6.82769	6.96877	0.00466627	vacuolar protein sorting 8 homolog (S. cerevisiae)
BC017596|AB262964|AK043018|AK147926|AK014022|AK049616|BC028993|AK203945|AK053499|AK138380	Sgip1	6915871	7.88123	8.41886	8.89556	0.0305322	SH3-domain GRB2-like (endophilin) interacting protein 1
BC094671	Zfp532	6861628	8.3811	8.99118	9.20781	0.048105	zinc finger protein 532
BC066048	Pprc1	6870025	6.77225	6.38889	6.2739	0.0139223	peroxisome proliferative activated receptor, gamma, coactivator-related 1
BC111899	Lmln	6840604	6.56115	6.70401	6.50089	0.00613439	leishmanolysin-like (metallopeptidase M8 family)
BC119594|AF041862	Serac1|Synj2	6853467	6.12639	6.32708	6.14528	0.00236774	serine active site containing 1 | synaptojanin 2
BC034860	Mxd1	6955219	7.54768	7.53094	7.72384	0.0374659	MAX dimerization protein 1
BC043093	Cnksr2	7020425	8.38982	8.52921	8.91723	0.00671604	connector enhancer of kinase suppressor of Ras 2
BC062896	Kif21a	6837925	9.39966	9.98194	10.1753	0.0189751	kinesin family member 21A
AF412026	Dnajc30	6934894	7.12658	6.90412	6.9557	0.0284811	DnaJ (Hsp40) homolog, subfamily C, member 30
BC021379	Alg12	6837766	6.78048	6.47726	6.44543	0.0220991	asparagine-linked glycosylation 12 homolog (yeast, alpha-1,6-mannosyltransferase)
BC050816	Lrrc27	6965038	6.49644	6.24219	6.24261	0.0176957	leucine rich repeat containing 27
AB041563	Pus1	6941048	6.78203	6.45887	6.57396	0.0484019	pseudouridine synthase 1
BC050187	Gpr19	6957654	6.60607	6.48532	6.70874	0.025975	G protein-coupled receptor 19
AY846873	Tmem57	6926033	8.6499	9.03582	9.20731	0.0129426	transmembrane protein 57
BC058102	Aasdh	6939315	6.29657	6.407	6.49816	0.0055018	aminoadipate-semialdehyde dehydrogenase
BC019512	Pdhb	6822459	6.56607	6.3998	6.21292	0.0443711	pyruvate dehydrogenase (lipoamide) beta
BC085510	Frat2	6873153	7.15134	7.18867	6.9147	0.0210599	frequently rearranged in advanced T-cell lymphomas 2
AY454124	Enkur	6885213	6.07408	6.02352	5.56435	0.0407402	enkurin, TRPC channel interacting protein
BC096672	Micall1|1700088E04Rik	6837088	6.6505	6.66781	6.85179	0.0127563	microtubule associated monoxygenase, calponin and LIM domain containing -like 1 | RIKEN cDNA 1700088E04 gene
BC115551	Hoxc5	6833480	6.28185	6.56085	6.42249	0.0344574	homeo box C5
AF165984	Irx1	6814257	6.47584	5.93916	5.7796	0.0145984	Iroquois related homeobox 1 (Drosophila)
BC043683	Bdh1	6840491	6.1852	6.27946	6.40564	0.023143	3-hydroxybutyrate dehydrogenase, type 1
D32007	Runx1t1	6911833	9.35656	9.86353	10.7655	0.0206794	runt-related transcription factor 1; translocated to, 1 (cyclin D-related)
BC016070	2610002M06Rik	7018857	6.08575	5.99074	5.9304	0.0153644	RIKEN cDNA 2610002M06 gene
BC067051	Kif5c	6876943	8.73503	9.12197	9.47782	0.0409805	kinesin family member 5C
BC042749	Whamm	6962065	6.56737	6.76923	6.56339	0.0117941	WAS protein homolog associated with actin, golgi membranes and microtubules
BC034857	Snai1	6883321	5.551	5.54508	5.52272	0.0101699	snail homolog 1 (Drosophila)
BC021607|BC056643	Akr1c20|Akr1c6	6810716	4.64553	4.6886	4.68399	0.0306638	aldo-keto reductase family 1, member C20 | aldo-keto reductase family 1, member C6
	Olfr1218	6888597	5.17869	5.50998	5.05037	0.00308235	olfactory receptor 1218
BC058390	Pbx1	6763937	9.21004	9.3236	9.44252	0.039132	pre B-cell leukemia transcription factor 1
AF441120	Fbxo32	6835938	6.58101	6.89379	6.93633	0.0256767	F-box protein 32
BC052739	Vav3	6900456	8.49812	8.44365	8.83728	0.0147382	vav 3 oncogene
BC050101	Zfp819	6960163	5.73868	5.48395	5.33533	9.51043e-05	zinc finger protein 819
AY007563	Inpp5b	6917045	6.82381	6.94509	6.93802	0.0438769	inositol polyphosphate-5-phosphatase B
AY487425	Pak7	6891295	6.79584	6.93749	7.62667	0.0284453	p21 protein (Cdc42/Rac)-activated kinase 7
BC023192	Med29	6966148	6.76022	6.56486	6.06818	0.0126849	mediator complex subunit 29
AB093218	Zfp142|Plcd4	6759748	7.82303	7.55892	7.354	0.0488622	zinc finger protein 142 | phospholipase C, delta 4
BC031759	Sbk1	6964199	6.25535	6.23027	6.59222	0.040216	SH3-binding kinase 1
BC013638	Cdo1	6865238	7.55308	7.63282	7.84008	0.0315076	cysteine dioxygenase 1, cytosolic
BC138555	Fut11	6817366	7.18764	6.96793	6.8448	0.0216835	fucosyltransferase 11
BC020149	Dtwd1	6880906	6.06844	6.38585	6.15716	0.000840777	DTW domain containing 1
BC043057|BC056986|BC046231	D4Wsu53e	6917696	8.38573	8.22841	8.27665	0.00245117	DNA segment, Chr 4, Wayne State University 53, expressed
	1700025G04Rik	6763062	6.85071	8.15535	8.41437	0.0345943	RIKEN cDNA 1700025G04 gene
AK220511	Rtn4|C230094A16Rik	6779725	9.91273	9.68262	9.80522	0.00711908	reticulon 4 | RIKEN cDNA C230094A16 gene
BC080290	5033414K04Rik	6760289	7.38483	7.9303	8.8924	0.00169247	RIKEN cDNA 5033414K04 gene
AF492703	Hopx	6939338	6.44196	6.1688	6.69055	0.0152314	HOP homeobox
BC096023	Eif2c4	6925369	6.40575	6.83724	6.86947	0.0417796	eukaryotic translation initiation factor 2C, 4
BC010482	Wrnip1	6806021	7.22616	7.1259	7.10242	0.0128364	Werner helicase interacting protein 1
BC027381	P2ry12	6905424	5.35879	5.31857	5.19573	0.0272037	purinergic receptor P2Y, G-protein coupled 12
BC096377	Vegfc	6976200	7.82405	7.66178	6.92819	0.0201287	vascular endothelial growth factor C
AF068625|BC030337	Dnmt3a|4833432E10Rik	6792945	8.66286	9.04091	9.34067	0.00548497	DNA methyltransferase 3A | RIKEN cDNA 4833432E10 gene
BC103605	Hoxb1	6783850	7.81945	7.25407	6.98463	0.0427567	homeo box B1
AB040050	Ubqln4	6899144	7.423	7.24959	7.22085	0.00122257	ubiquilin 4
BC027422	Ebpl	6825207	7.2915	7.04136	6.98865	0.00759313	emopamil binding protein-like
AB030244	Zcchc14	6985879	7.64466	7.80223	7.80813	0.0435286	zinc finger, CCHC domain containing 14
M74227	Ppic	6865551	9.35796	9.09381	8.4148	0.0462897	peptidylprolyl isomerase C
AF190645	Trpc3	6904303	5.9032	5.82743	5.77532	0.0327683	transient receptor potential cation channel, subfamily C, member 3
BC026544	Dolpp1	6876058	7.07299	6.92937	6.87499	0.0281034	dolichyl pyrophosphate phosphatase 1
BC049074	Panx1	6993489	7.38336	7.98583	8.18862	0.0471567	pannexin 1
BC013549	Cnpy3	6855722	7.08171	7.08644	6.96751	0.019765	canopy 3 homolog (zebrafish)
BC132533	Phc3	6903946	7.65174	7.31009	7.24699	0.0207372	polyhomeotic-like 3 (Drosophila)
AF227511	Erap1	6808271	5.51941	5.44572	5.21953	0.0346294	endoplasmic reticulum aminopeptidase 1
BC038475	Snn|Gm9861	6839380	7.17889	7.50784	7.89757	0.00738587	stannin | predicted gene 9861
BC059227	Gpr156	6840823	6.48154	6.59264	6.89248	0.00120479	G protein-coupled receptor 156
BC064674	Ing5	6751717	7.13724	6.68908	6.53649	0.021253	inhibitor of growth family, member 5
BC021493	Kti12	6916219	7.64013	7.48498	6.90607	0.00245314	KTI12 homolog, chromatin associated (S. cerevisiae)
BC068130	Limd2	6791881	7.47303	7.78551	7.75398	0.0118938	LIM domain containing 2
AF090696|AF090697|BC026856|AK164914|AK159996|AK135166|AK162651|AK161349|AK037436|AK169542|AK164112|AK046163|AK038251|AK048702|AK158578|AK052102|AK013655|AK032427|AK141046|AK165001|AK043349|AK137893|AK081424|AK037330|AK043517|AK083969|AK149269|AK041753|AK048387|AK083131|AK086077|AK048579|AK047635|AK081284|AK046893|AK085108|AK177570	Cugbp2|5031426D15Rik|Gm10855|C230011H18Rik|D230046B21Rik|2900046F13Rik|6430543K15Rik|Gm13390	6884523	7.51576	8.23963	8.80277	0.0205718	CUG triplet repeat, RNA binding protein 2 | RIKEN cDNA 5031426D15 gene | predicted gene 10855 | RIKEN cDNA C230011H18 gene | RIKEN cDNA D230046B21 gene | RIKEN cDNA 2900046F13 gene | RIKEN cDNA 6430543K15 gene | predicted gene 13390
BC151102	Iqgap3	6899053	5.57627	5.77058	5.50598	0.0429156	IQ motif containing GTPase activating protein 3
Y08380	Dab1	6915993	6.68571	6.71033	8.67795	0.00555498	disabled homolog 1 (Drosophila)
BC029086	Nsl1	6756345	6.50694	6.14113	5.8739	0.0354461	NSL1, MIND kinetochore complex component, homolog (S. cerevisiae)
AF039840	Mapkapk5|Tmem116	6941682	8.81423	8.4038	8.25766	0.00214256	MAP kinase-activated protein kinase 5 | transmembrane protein 116
BC068150	Nr4a3	6913315	7.21592	7.39474	6.82325	0.0407603	nuclear receptor subfamily 4, group A, member 3
BC110360|AK129462	St6gal2|Pcmtd1	6851177	6.89365	6.94005	7.27167	0.0273583	beta galactoside alpha 2,6 sialyltransferase 2 | protein-L-isoaspartate (D-aspartate) O-methyltransferase domain containing 1
BC131642	BC024582|Bach2	6912477	7.29871	7.77541	7.90174	0.00641203	cDNA sequence BC024582 | BTB and CNC homology 2
BC040364	Dtna	6859406	6.54028	6.47259	6.6398	0.0274996	dystrobrevin alpha
BC024379	Bcl10	6902172	7.13167	6.70376	6.60844	0.0382257	B-cell leukemia/lymphoma 10
BC059864	6230409E13Rik	6912099	6.9673	8.11692	8.36696	0.0286342	RIKEN cDNA 6230409E13 gene
AY145302	Dock3	6998603	6.84806	7.2386	7.47726	0.00343005	dedicator of cyto-kinesis 3
BC062092	Nfasc	6762236	7.47221	7.89106	8.07988	0.00471608	neurofascin
AB073228	Plxna4	6952523	7.07079	7.19941	7.92058	0.0249055	plexin A4
BC106180		6956679	5.66459	5.42106	5.75648	0.0274489
BC150704	Hivep2	6766110	7.02326	7.15756	7.55025	0.021745	human immunodeficiency virus type I enhancer binding protein 2
AF092093	Ap4s1	6795041	7.3106	7.36103	7.31724	0.0025695	adaptor-related protein complex AP-4, sigma 1
BC026479	Cacnb4	6886732	6.19569	7.01196	7.68811	0.0133029	calcium channel, voltage-dependent, beta 4 subunit
BC010588	Ets1	6987954	5.60785	5.33456	5.15894	0.0333487	E26 avian leukemia oncogene 1, 5' domain
AF218084	Chm	7018993	7.35722	7.53047	7.4504	0.0486925	choroidermia
BC011129	Car3	6895855	6.22996	6.21622	5.98196	0.0187514	carbonic anhydrase 3
BC019169	Cno	6937508	7.1446	6.91447	6.85415	0.0446782	cappuccino
BC120537	Hoxd1	6878293	6.75245	6.93048	6.53456	0.0216456	homeo box D1
BC116688	Pnma1	6802301	6.17188	5.69326	5.67331	0.0232281	paraneoplastic antigen MA1
Y08380	Dab1|Gm10304	6915929	5.47112	5.94931	6.85208	0.00634297	disabled homolog 1 (Drosophila) | predicted gene 10304
AY059394	Cadm4	6959127	7.18747	7.50261	7.85502	0.00527598	cell adhesion molecule 4
BC056442	Upf1	6983183	6.60856	6.7039	6.59814	0.0076151	UPF1 regulator of nonsense transcripts homolog (yeast)
BC043102	Disp1	7006555	6.51261	6.96264	7.32195	0.036078	dispatched homolog 1 (Drosophila)
BC056377	Nol4	6863857	7.11115	7.62438	8.24324	0.0356358	nucleolar protein 4
BC048485|BC120496	Myl4|Lin52|Gm7020	6784526	6.06387	5.8105	5.71191	0.0461351	myosin, light polypeptide 4 | lin-52 homolog (C. elegans) | predicted gene 7020
AK131122	Helb	6777505	6.60537	6.63539	6.56731	0.0315266	helicase (DNA) B
BC024878	Rars2	6912594	7.41946	7.35104	7.46776	0.00819605	arginyl-tRNA synthetase 2, mitochondrial
BC059066	Gmeb2	6894278	7.22444	7.45792	7.25741	0.0106426	glucocorticoid modulatory element binding protein 2
BC082310|AK129372	9430031J16Rik	6751011	6.03893	6.29024	6.70913	0.0377699	RIKEN cDNA 9430031J16 gene
AB078608|AB100088|AB078609|BC138046|BC060607|AK046161|AK085867|AK046131|AK084471|AK142634	Fhod3	6859474	7.28885	7.07756	6.9409	0.0411407	formin homology 2 domain containing 3
BC019796	Rdh10	6747805	7.57807	7.23777	7.16764	0.0126527	retinol dehydrogenase 10 (all-trans)
BC046781	Dhx16	6850200	7.23916	7.18878	6.87658	0.00786936	DEAH (Asp-Glu-Ala-His) box polypeptide 16
BC056455	Crygb	6759384	4.98642	4.64546	4.63061	0.000300296	crystallin, gamma B
AF188622	Slc43a3	6878713	7.0283	6.45212	6.32275	0.0170307	solute carrier family 43, member 3
BC137569	Xpnpep3	6832105	7.0208	6.68873	6.423	0.00486334	X-prolyl aminopeptidase (aminopeptidase P) 3, putative
BC060739	Metapl1	6878016	6.54908	6.70148	6.78769	0.0156288	methionine aminopeptidase-like 1
D86949	Plxna2	6756536	8.22492	8.32589	8.89635	0.0299697	plexin A2
BC089488	Rnf182	6806636	5.57719	5.71548	5.67641	0.0216305	ring finger protein 182
BC006592	Arhgap1	6879070	6.91604	7.07941	7.33184	0.00430106	Rho GTPase activating protein 1
AY033901	Fam165b	6843222	8.05317	7.80866	7.68909	0.013231	family with sequence similarity 165, member B
DQ158256|BC117033|BC117037|U86357|AK131875|AK132700|AK154211|AK038019|AK044424	Ccl25|A130072A22Rik	6973739	6.72831	7.16664	6.9549	0.0365319	chemokine (C-C motif) ligand 25 | RIKEN cDNA A130072A22 gene
AF006741	Coch	6795033	6.30833	6.17095	6.11398	0.00798816	coagulation factor C homolog (Limulus polyphemus)
BC139386	Tbcel	6994942	6.90007	7.2647	6.99226	0.0301012	tubulin folding cofactor E-like
S73846	Olfr1	6789604	4.79231	4.71623	5.10865	0.0446742	olfactory receptor 1
BC138511	Nrgn	6994704	6.09154	6.26386	6.38077	0.0266854	neurogranin
BC137637	Plcxd3	6828379	5.80614	6.08225	6.35649	0.00834524	phosphatidylinositol-specific phospholipase C, X domain containing 3
AY147186	Slc6a5	6960627	6.23202	6.52408	7.70286	0.001694	solute carrier family 6 (neurotransmitter transporter, glycine), member 5
BC104346	Ascl3	6970381	4.83899	4.83521	4.80571	0.00354633	achaete-scute complex homolog 3 (Drosophila)
BC067071	Ninl	6892055	6.55463	6.44991	6.32506	0.0424285	ninein-like
AK128932	Pigl	6781569	6.37874	6.10289	6.11243	0.0310925	phosphatidylinositol glycan anchor biosynthesis, class L
BC040205	Zkscan17	6788676	7.09446	7.13761	7.12608	0.031589	zinc finger with KRAB and SCAN domains 17
BC038396	Trafd1	6941672	7.8626	8.15698	8.38176	0.024799	TRAF type zinc finger domain containing 1
BC053057	Igdcc3	6989914	7.94927	7.32434	7.27017	0.0220062	immunoglobulin superfamily, DCC subclass, member 3
BC080700	E130306D19Rik	6921158	6.24311	6.3269	6.23577	0.0157985	RIKEN cDNA E130306D19 gene
BC058403	Rps6kc1	6765186	6.91484	7.12156	7.2159	0.0200999	ribosomal protein S6 kinase polypeptide 1
BC057978|X16314	Gramd3|Glul	6861135	6.34768	6.13227	5.9081	0.0354247	GRAM domain containing 3 | glutamate-ammonia ligase (glutamine synthetase)
BC107021	2310007A19Rik	6907089	5.16125	5.09931	5.17648	0.0210545
BC009148|AK129228	Haus5|Rbm42	6966304	7.14555	7.16891	6.93052	0.00610763	HAUS augmin-like complex, subunit 5 | RNA binding motif protein 42
AB006715	Dpysl4	6965024	8.06167	8.65917	8.83318	0.00118744	dihydropyrimidinase-like 4
BC034634	Dner	6760292	7.71129	8.1465	8.69395	0.027199	delta/notch-like EGF-related receptor
AB021132	Rapgef4	6878038	6.72215	7.43399	7.46995	0.0165813	Rap guanine nucleotide exchange factor (GEF) 4
AK129014	Tmem134	6867642	7.65775	7.7272	7.6147	0.0249721	transmembrane protein 134
AB009674|AB179848|AB179850|AB179859|AB179858|AB179857|AB179862|AK082335|AK042962|AK140449|AK142051|AK052105	Adam22	6936076	6.93816	7.28077	7.56655	0.0253079	a disintegrin and metallopeptidase domain 22
BC017515	Gtf2h3	6934321	6.83001	6.87122	6.67867	0.0244208	general transcription factor IIH, polypeptide 3
AF271733	Bin3	6820057	6.94929	7.40687	7.34244	0.00940021	bridging integrator 3
	Lmbr1	6936930	4.83649	4.63	4.91976	0.0219185	limb region 1
D38613	Cplx2	6807158	6.78478	6.80252	6.96563	0.0341133	complexin 2
AF176098|U77128	Polm|Atp5j	6785746	5.78764	5.83471	5.70206	0.0158795	polymerase (DNA directed), mu | ATP synthase, H+ transporting, mitochondrial F0 complex, subunit F
BC010265	2900073G15Rik	6857037	7.20645	7.10175	6.66466	0.0336268	RIKEN cDNA 2900073G15 gene
BC004010	9430015G10Rik	6919223	7.32457	7.43022	7.26836	0.00607711	RIKEN cDNA 9430015G10 gene
BC117732	Psmb11	6819168	5.48128	5.23324	5.14739	0.00785804	proteasome (prosome, macropain) subunit, beta type, 11
BC006710	St3gal3	6924877	6.53933	6.45403	6.43947	0.00417702	ST3 beta-galactoside alpha-2,3-sialyltransferase 3
BC031180	Plk3	6924832	7.74545	7.23001	7.11287	0.0434983	polo-like kinase 3 (Drosophila)
AK220503	Spata2L	6985984	6.12491	6.01006	5.78148	0.0495954	spermatogenesis associated 2-like
AB021131	Rims2	6829967	7.62775	8.18314	8.40327	0.0263495	regulating synaptic membrane exocytosis 2
AF233646|BC158089	Cyp4f40|677156|Cyp4f16|Cyp4f17	6849891	6.72329	7.07647	7.54353	0.0268006	cytochrome P450, family 4, subfamily f, polypeptide 40 | predicted gene, 677156 | cytochrome P450, family 4, subfamily f, polypeptide 16 | cytochrome P450, family 4, subfamily f, polypeptide 17
BC013341	Arg1	6772815	7.06395	6.69882	6.57321	0.00913498	arginase, liver
BC059896|BC016099	2410002F23Rik	6960255	7.54286	7.86646	7.97718	0.0365201	RIKEN cDNA 2410002F23 gene
BC029115|BC020115	Fam64a	6782214	6.21935	6.12714	6.00146	0.0343658	family with sequence similarity 64, member A
BC067204|BC015069|AK173257|BC048706|BC051221	Sbf2	6970420	8.96008	8.87608	9.14327	0.0460791	SET binding factor 2
BC106845	Eda2r	7018366	5.34675	5.30149	5.35092	0.0404526	ectodysplasin A2 isoform receptor
BC018325	Ivd	6880469	6.55228	6.57354	6.54739	0.0493743	isovaleryl coenzyme A dehydrogenase
EF649694	Fbxl20	6791238	8.36058	8.51955	8.7328	0.00349095	F-box and leucine-rich repeat protein 20
BC137856	Cad	6929671	6.70772	6.58466	6.48035	0.0452987	carbamoyl-phosphate synthetase 2, aspartate transcarbamylase, and dihydroorotase
	Hist4h4	6957754	5.05294	4.81136	4.73708	0.0282157	histone cluster 4, H4
DQ233645	Akap6	6795078	8.27082	8.48651	8.6786	0.0117746	A kinase (PRKA) anchor protein 6
BC028260	Map2k5	6996247	6.90299	7.14908	7.25251	0.0268301	mitogen-activated protein kinase kinase 5
BC029689	Tdrd7	6913194	6.09974	6.19122	6.37087	0.0101616	tudor domain containing 7
AY491982	A3galt2	6917250	7.35597	7.40368	7.4694	0.0491656	alpha 1,3-galactosyltransferase 2 (isoglobotriaosylceramide synthase)
BC046625	Mapk10	6940535	9.71484	10.5156	10.5433	0.0228598	mitogen-activated protein kinase 10
AK129205	Nrxn3	6796813	6.94204	7.58016	8.71954	0.00142515	neurexin III
BC086678	Gria3	7010835	5.88295	7.0284	8.50437	0.00140819	glutamate receptor, ionotropic, AMPA3 (alpha 3)
BC056948	Ammecr1l	6859778	8.23653	7.87284	7.59771	0.00535531	AMME chromosomal region gene 1-like
BC055033|BC052084	Prr14|Zfp689	6964299	7.83302	7.77602	7.60568	0.0398119	proline rich 14 | zinc finger protein 689
AY083352	Cth|Gm6251	6910938	6.35321	5.97488	5.85112	0.0442432	cystathionase (cystathionine gamma-lyase) | predicted gene 6251
BC022104	Tmem93	6789584	8.01004	7.82403	7.71985	0.0319284	transmembrane protein 93
BC089604	Hist1h1c	6805381	6.3701	6.97289	6.19698	0.0134423	histone cluster 1, H1c
BC024322	Nudcd3	6785762	6.96999	7.23062	7.35222	0.0491575	NudC domain containing 3
BC147492	Heatr2	6935174	7.61703	7.39916	7.24884	0.0193964	HEAT repeat containing 2
AK220183	Btrc	6869997	7.14229	7.64979	7.98098	0.0196997	beta-transducin repeat containing protein
BC089330|BC061107|AB030182|EF058055|EF058056|EF058057	Nkain4	6894245	7.12562	7.37403	7.72672	0.023286	Na+/K+ transporting ATPase interacting 4
AK042818		6954649	7.61969	7.58781	7.01049	0.000161955
BC025153	Nudt2	6912923	6.71766	6.36352	6.47511	0.0310437	nudix (nucleoside diphosphate linked moiety X)-type motif 2
BC021157	Hpgd	6976237	6.10174	5.73025	5.56101	0.04305	hydroxyprostaglandin dehydrogenase 15 (NAD)
BC141254	Hpvc-ps	6942154	8.62255	7.71824	7.31885	0.0117189	human papillomavirus 18 E5 central sequence motif, pseudogene
BC006711	Slc25a29	6803596	6.69015	6.48065	6.63919	0.0374196	solute carrier family 25 (mitochondrial carrier, palmitoylcarnitine transporter), member 29
BC056429|AK220387	D11Wsu99e|Cog1	6792297	9.76839	9.55047	9.55044	0.0120697	DNA segment, Chr 11, Wayne State University 99, expressed | component of oligomeric golgi complex 1
BC075640	Fstl5	6898502	7.74371	8.14546	9.25458	0.0129039	follistatin-like 5
AY189949	Pcyt1b	7012561	6.62087	7.18706	7.56353	0.0152083	phosphate cytidylyltransferase 1, choline, beta isoform
AB053220	Pomgnt1	6916535	6.22033	6.28411	6.39093	0.0232416	protein O-linked mannose beta1,2-N-acetylglucosaminyltransferase
BC059248	2010-09-08	6780983	6.21468	5.91411	6.09703	0.0480467	septin 8
BC003981	Ccdc123	6959808	6.62903	6.63594	6.38684	0.00282934	coiled-coil domain containing 123
AF068626	Dnmt3b	6882397	6.35859	6.28517	6.02348	0.0473307	DNA methyltransferase 3B
BC011210	Crtc3	6968796	6.7646	6.79366	6.81358	0.000449615	CREB regulated transcription coactivator 3
BC051449	Ankzf1	6750600	6.51003	6.08482	6.08272	0.0134686	ankyrin repeat and zinc finger domain containing 1
	Mapk10	6940534	6.64675	7.23107	7.17093	0.0408762	mitogen-activated protein kinase 10
U31908	Kcnab2	6927145	6.06959	6.294	6.29656	0.00803457	potassium voltage-gated channel, shaker-related subfamily, beta member 2
BC005637	Tmco6	6860127	6.72589	6.59029	6.53746	0.0212546	transmembrane and coiled-coil domains 6
BC051924	Gstm7	6908073	8.22347	9.187	9.77468	0.0315784	glutathione S-transferase, mu 7
BC090995	D14Ertd436e	6824363	7.2328	6.85603	6.96075	0.0455173	DNA segment, Chr 14, ERATO Doi 436, expressed
BC120763	Ctf2	6971399	6.06835	5.98507	5.73439	0.0375223	cardiotrophin 2
BC027059	Gad1	6877963	6.5159	6.62601	7.71244	0.0433083	glutamic acid decarboxylase 1
BC011117	Yif1a	6867728	6.74826	6.47899	6.7671	0.0180283	Yip1 interacting factor homolog A (S. cerevisiae)
BC138824	Foxn2	6852924	7.98824	8.03615	7.64854	0.00869728	forkhead box N2
BC094255	1700025K23Rik	6773368	5.46121	5.5632	5.90502	0.00575148	RIKEN cDNA 1700025K23 gene
BC061928	Slc7a14	6903983	6.12392	6.35575	6.2296	0.0181305	solute carrier family 7 (cationic amino acid transporter, y+ system), member 14
BC076638	Mmp14	6819153	6.95915	6.61592	6.47689	0.0364954	matrix metallopeptidase 14 (membrane-inserted)
BC094413	Cox6c|Gm6265	6834951	10.1661	9.48026	9.63304	0.0231472	cytochrome c oxidase, subunit VIc | predicted gene 6265
BC046317	Siah1a|Siah1b	6983978	10.4431	10.5712	10.5472	0.0297403	seven in absentia 1A | seven in absentia 1B
BC016106	Asrgl1	6871429	6.8092	6.64689	6.57267	0.0385544	asparaginase like 1
BC036982	Tef	6832132	7.27451	7.25824	7.2662	0.0430492	thyrotroph embryonic factor
BC002019	Nmi	6886716	5.92556	5.95134	5.64428	0.00951324	N-myc (and STAT) interactor
	Sfmbt1	6817951	6.21022	6.42976	6.34602	0.0217355	Scm-like with four mbt domains 1
BC049668	Tsr2	7020169	7.39695	7.30633	7.12099	0.0366666	TSR2, 20S rRNA accumulation, homolog (S. cerevisiae)
BC018513	Ttl	6881114	7.62117	7.40597	7.34839	0.0309419	tubulin tyrosine ligase
BC068162	Spin2	7014653	6.71668	6.42898	6.30412	0.00699874	spindlin family, member 2
BC108402	Rbms3	6999278	7.56422	7.61148	8.04025	0.0266666	RNA binding motif, single stranded interacting protein
AK220374	Rnf150	6977643	7.19557	7.65143	7.25106	0.0468322	ring finger protein 150
AB012108|BC030177|BC078441|AK144459	Endog|D2Wsu81e	6876047	5.95981	5.93212	6.07897	0.011093	endonuclease G | DNA segment, Chr 2, Wayne State University 81, expressed
BC016408	Rab1b	6871077	7.06697	7.0401	6.78979	0.0488541	RAB1B, member RAS oncogene family
AK122208	Rbm10	7010334	6.33411	6.19069	6.13831	0.0122388	RNA binding motif protein 10
BC056350	Fam123a|Gm10235	6819549	6.47365	6.38414	6.434	0.0484866	family with sequence similarity 123, member A | predicted gene 10235
BC096675	Zfp428	6959128	6.85916	7.06835	6.98963	0.0102248	zinc finger protein 428
BC052876	Zfp661	6890702	6.99747	6.86624	6.6597	0.030382	zinc finger protein 661
U24703	Reln	6936589	6.94859	8.46418	9.2723	0.0328257	reelin
BC116925	Rgs20	6756637	6.5531	6.41669	6.08659	0.0168817	regulator of G-protein signaling 20
BC051986	Ier5	6763207	6.47416	6.21546	6.43414	0.035326	immediate early response 5
BC067025	Accn2	6833183	7.00887	7.42378	8.09427	0.0133455	amiloride-sensitive cation channel 2, neuronal
BC079557	Pcdhb3	6860165	5.8567	5.59782	6.09861	0.0397257	protocadherin beta 3
BC020526	Pax8	6885336	6.74883	7.02602	7.84545	0.0196365	paired box gene 8
U43509	Lect1	6826285	7.17437	6.20375	5.93151	0.0136234	leukocyte cell derived chemotaxin 1
BC125034	Ccdc96	6929961	6.55953	6.40816	6.22945	0.0238043	coiled-coil domain containing 96
BC024663	Glo1	6854760	7.87656	6.88663	7.07784	0.037584	glyoxalase 1
BC058340	Tspyl3	6892208	6.34594	6.73147	7.02054	0.00815041	TSPY-like 3
BC048087	Fam98b	6880337	9.1715	8.70766	8.47453	0.00478846	family with sequence similarity 98, member B
BC031895	Pcdhb20	6860207	6.00225	5.98676	6.62613	7.02343e-05	protocadherin beta 20
BC139350	Lzts1	6983103	6.21958	6.61279	6.60763	0.0309004	leucine zipper, putative tumor suppressor 1
BC049558	Nsmce1	6971227	6.33926	6.27072	6.25981	0.0353444	non-SMC element 1 homolog (S. cerevisiae)
U92703	Ebf2	6819948	7.94783	8.32658	9.05537	0.0491049	early B-cell factor 2
BC013269	Nfkbil1	6855089	7.28836	7.2243	7.20345	0.0357799	nuclear factor of kappa light polypeptide gene enhancer in B-cells inhibitor-like 1
AF276314	Sorcs3	6870193	7.64932	8.46565	8.40091	0.0319629	sortilin-related VPS10 domain containing receptor 3
BC153816	Olfr1417	6871581	6.02668	5.79645	5.47163	0.0293548	olfactory receptor 1417
BC085478	Zbed3	6809115	7.61451	7.82964	7.77466	0.000248009	zinc finger, BED domain containing 3
BC148232	Pax2	6869964	7.24383	7.26506	8.50049	0.017954	paired box gene 2
BC065085	Fam167a	6819722	6.13155	6.26742	6.13429	0.0490067	family with sequence similarity 167, member A
BC116625	Pcdhb16	6860198	5.34133	5.52182	6.06876	0.0272112	protocadherin beta 16
BC058965	Neurod2	6791251	5.8697	5.86134	6.17535	0.0427814	neurogenic differentiation 2
BC052457	Kit	6931759	7.28238	7.52334	8.44505	0.0248332	kit oncogene
D42051	Gad2	6875582	6.90406	7.64239	9.17877	0.00275455	glutamic acid decarboxylase 2
AK020226	8030498B09Rik	6987379	7.77095	7.50801	7.1157	0.0242697	RIKEN cDNA 8030498B09 gene
