# Supplementary material for: Cbln1 regulates axon growth and guidance in multiple neural regions
Source: PLoS Biol. 2022 Nov 17;20(11):e3001853. doi: 10.1371/journal.pbio.3001853 (PMC9671368; doi:10.1371/journal.pbio.3001853)
Supplement: S1 Data — (XLSX) [file pbio.3001853.s010.xlsx]

## Sheet: Fig 2D
Quantification of commissural axon lengths
				ctrl group
	Bins	embryo 1	embryo 2	embryo 3	embryo 4	embryo 5	embryo 6	embryo 7	embryo 8	embryo 9
	1	1	1	1	1	1	1	1	1	1
	2	1	1	1	1	1	1	1	1	1
	3	1	1	1	1	1	1	1	1	0.9856
	4	1	1	1	1	1	1	1	0.946519	0.935056
	5	1	1	1	1	0.968249	1	0.970246	0.846032	0.898155
	6	1	1	1	1	0.774722	1	0.91333	0.843675	0.691438
	7	0.835314	0.91453	1	1	0.518125	1	0.71875	0.72072	0.503153
				cKO group
	Bins	embryo 1	embryo 2	embryo 3	embryo 4	embryo 5	embryo 6	embryo 7	embryo 8	embryo 9	embryo 10	embryo 11	embryo 12
	1	1	1	1	1	1	1	1	1	1	1	1	1
	2	1	1	1	1	1	1	1	1	1	1	1	1
	3	1	1	1	1	1	0.951655	1	1	1	1	1	0.965548
	4	1	1	1	1	1	0.81572	0.983758	1	0.898217	0.947568	0.929458	0.895823
	5	0.903812	1	1	1	0.962484	0.799904	0.91775	0.973538	0.913181	0.872714	0.848066	0.868396
	6	0.840216	1	0.946056	1	0.91333	0.584938	0.824864	0.79233	0.661441	0.784663	0.698197	0.802415
	7	0.660097	1	0.846273	1	0.9375	0.614095	0.728551	0.642	0.647014	0.849296	0.709627	0.773307
					Test details	Mean 1	Mean 2	Mean Diff.	SE of diff.	N1	N2	P value
					Ctrl - cKO
					1	1	1	0	0.0373036	9	12	>0.999999999999999
					2	1	1	0	0.0373036	9	12	>0.999999999999999
					3	0.9984	0.9931	0.00529967	0.0373036	9	12	0.887241
					4	0.986842	0.955879	0.030963	0.0373036	9	12	0.40801
					5	0.964742	0.921654	0.0430888	0.0373036	9	12	0.250127
					6	0.913685	0.820704	0.0929809	0.0373036	9	12	0.0139113
					7	0.801177	0.78398	0.017197	0.0373036	9	12	0.645551

## Sheet: Fig 2E
Quantification of commissural axon numbers
				ctrl group
	Bins	embryo 1	embryo 2	embryo 3	embryo 4	embryo 5	embryo 6	embryo 7	embryo 8	embryo 9
	1	32	25	43	36	37	34	39	37	43
	2	32	30	39	33	35	35	38	35	39
	3	29	32	41	37	31	37	40	31	37
	4	22	25	37	29	34	33	37	34	29
	5	17	26	25	29	32	32	33	32	26
	6	10	13	22	23	29	33	31	26	20
	7	9	8	24	4	25	31	29	20	9
					cKO group
	embryo 1	embryo 2	embryo 3	embryo 4	embryo 5	embryo 6	embryo 7	embryo 8	embryo 9	embryo 10	embryo 11	embryo 12
	34	33	33	34	29	33	31	29	39	24	41	23
	35	30	25	35	35	29	29	28	40	25	36	26
	31	32	27	35	31	20	30	21	36	21	31	21
	30	31	23	36	27	18	18	23	36	18	25	21
	27	24	12	35	25	12	15	25	34	22	19	16
	28	23	16	29	20	7	12	22	33	18	15	15
	28	18	9	22	10	5	10	17	24	14	12	8
				Test details	Mean 1	Mean 2	Mean Diff.	SE of diff.	N1	N2	P value
				Ctrl - cKO
				1	36.22	31.92	4.306	2.834	9	12	0.131079
				2	35.11	31.08	4.028	2.834	9	12	0.157595
				3	35	28	7	2.834	9	12	0.0147786
				4	31.11	25.5	5.611	2.834	9	12	0.0497795
				5	28	22.17	5.833	2.834	9	12	0.0415131
				6	23	19.83	3.167	2.834	9	12	0.265852
				7	17.67	14.75	2.917	2.834	9	12	0.305275

## Sheet: Fig 2H
Quantification of commissural axon length
	pMath1-eGFP	pMath1-eGFP-IRES-cCbln1
	247.4	504.879
	278.969	469.706
	339.334	401.95
	287.73	537.482
	297.831	515.806
	248.759	502.062
	294.763	531.56
	283.823	506.714
	234.261	614.706
	240.259	448.641
	273.134	509.199
	335.778	335.934
	347.726	345.967
	252.381	328.215
	217.473	272.364
	324.601	395.646
	254.739	334.112
	320.85	584.253
	372.325	494.145
	322.424	533.52
	329.507	589.965
	332.138	692.322
	282.338	706.454
	314.85	731.799
	271.654	691.591
	261.277	560.894
	249.027	639.318
	289.615	722.647
	238.451	491.665
	273.085	269.476
	178.153	368.49
		516.283
		471.087
		251.063
		418.633
		Unpaired t test
		P value	5.562e-12
		P value summary	****
		Mean ± SEM of pMath1-eGFP	283.7 ± 7.792, n=31
		Mean ± SEM of pMath1-eGFP-IRES-cCbln1	494 ± 22.41, n=35

## Sheet: Fig 2I
Quantification of LHX9 cell number
	pMath1-eGFP	pMath1-eGFP-IRES-cCbln1
	30	23
	26	27
	24	22
	23	25
	22	32
	27	25
	31	28
	28	27
	19	26
	35	21
	33	25
	29	25
	30	17
	20	21
	28	20
	22	33
	21	19
	20	38
	32	26
	26	43
	29	35
	28	36
	29	25
	25	56
	28	37
	23	25
	21	26
	18	21
	21	32
		25
		29
		29
		24
		32
		20
		21
		20
	Unpaired t test
	P value	0.3041
	P value summary	ns
	Mean ± SEM of pMath1-eGFP	25.79 ± 0.8457, n=29
	Mean ± SEM of pMath1-eGFP-IRES-cCbln1	27.46 ± 1.259, n=37

## Sheet: Fig 3B
Quantification of Tag1+ commissural axon numbers
	Ctrl	cKO	cKO+rhCbln1
	64	18	38
	112	21	37
	56	14	59
	42	15	39
	77	7	113
	54	20	98
	33	17	27
	29	27	74
	63	31	59
	38	26	61
	87	25	70
	102	14	77
	65	10	89
	54	13	75
		16	50
			47
Tukey's multiple comparisons test	Mean Diff.	95.00% CI of diff.	Significant?	Summary	Adjusted P Value
Ctrl vs. cKO	44.3048	26.0324845489178 to 62.577039260606	Yes	****	1.68951e-06
Ctrl vs. cKO+rhCbln1	-0.741071	-18.7355781272167 to 17.2534352700739	No	ns	0.994497
cKO vs. cKO+rhCbln1	-45.0458	-62.7175424097183 to -27.3741242569484	Yes	****	6.22252e-07
Test details	Mean 1	Mean 2	Mean Diff.	SE of diff.	n1	n2
Ctrl vs. cKO	62.5714	18.2667	44.3048	7.52102	14	15
Ctrl vs. cKO+rhCbln1	62.5714	63.3125	-0.741071	7.40669	14	16
cKO vs. cKO+rhCbln1	18.2667	63.3125	-45.0458	7.27382	15	16

## Sheet: Fig 3C
Quantification of Tag1+ commissural axon length
	Ctrl	cKO	cKO+rhCbln1
	93.9781	108.421	102.668
	116.807	64.9895	90.8601
	132.433	104.057	131.262
	147.361	62.5787	123.716
	69.4212	94.6977	208.086
	84.1837	67.7213	141.297
	203.626	49.3759	106.468
	279.131	64.2835	237.053
	240.581	67.3167	194.842
	116.878	50.8285	123.459
	233.149	53.8137	182.113
	82.9979	31.0046	170.06
	97.3041	110.452	176.025
	128.535	157.895	117.897
	151.428	66.1568	132.79
	63.7374	40.0451	104.742
	80.8504	57.7768	140.743
	85.0225	141.722	81.2624
	330.393	90.6854	151.893
	399.091	56.4656	76.7692
	413.695	72.9009	218.721
	363.019	52.3918	202.538
	338.474	65.4225	107.524
	319.298	74.9968	201.875
	357.429	43.9516	219.733
	392.354	124.945	279.306
	390.115	129.168	182.111
	355.91	145.861	193.374
	349.234	79.8491	143.719
	320.353	71.4298	116.475
	233.225	70.9353	178.81
	263.445	156.249	75.0583
	366.387	100.481	177.49
	264.27	68.1174	97.0851
	460.667	143.866	123.87
	365.766	75.6204	135.772
	314.732	144.946	163.779
	313.512	104.195	101.517
	358.174	114.351	226.856
	234.579	144.363	301.162
	306.755	119.363	186.868
	337.442	72.7471	103.351
	310.639	63.1777	236.207
	311.116	105.768	186.414
	430.402	54.3574	153.411
	476.229	55.1458	176.177
	479.678	134.286	95.0187
	357.354	58.6612	168.124
	310.676	180.228	118.504
	334.612	232.399	160.575
	445.659	124.218	135.539
	416.642	67.4065	72.9673
	217.954	79.64	80.6031
	272.659	60.6415	98.5747
	255.868	45.3378	114.063
	298.111	121.717	101.976
	235.652	195.175	87.298
	209.32	118.963	109.399
	243.321	49.4091	156.852
	161.21	196.987	251.146
	219.897	128.89	70.7041
	118.84	99.4295	122.421
	144.047	127.959	80.9611
	203.025	228.169	53.3119
	250.133	173.921	66.725
	250.344	228.594	86.9585
	152.242	124.213	118.363
	457.388	54.4201	88.2513
	218.527	77.4359	218.679
	213.828	110.463	174.407
	167.271	104.55	125.673
	107.779	161.179	164.485
	155.184	69.9747	168.846
	147.815	139.242	153.595
	168.535	69.9193	174.423
	306.089	347.263	88.8749
	175.983	105.592	46.4054
	181.928	79.6142	143.803
	161.401	84.7741	109.115
	298.932	212.029	57.5788
	143.225	290.088	102.985
	126.982	323.618	72.4876
	335.689	136.637	94.71
	263.557	125.807	136.106
	382.687	110.032	114.252
	298.259	159.199	122.927
	193.253	81.6191	210.095
	167.132	130.758	137.873
	210.219	246.958	108.337
	221.166	105.176	93.6079
	236.951	243.579	187.29
	244.395	82.4211	235.925
	181.618	133.878	116.246
	148.171	113.022	106.23
	159.549	103.068	75.1776
	174.964	180.174	100.122
	178.382	117.087	226.348
	327.243	85.4912	172.675
	338.348	75.725	139.904
	164.547	168.339	206.929
	123.929	151.922	175.188
	126.883	90.3743	193.788
	120.828	85.0483	177.878
	191.606	71.8271	120.038
	219.398	76.8529	187.256
	201.497	203.722	256.702
	189.638	98.0298	281.43
	206.013	70.9845	351.545
	143.537	111.98	190.834
	371.936	66.6894	216.743
	258.513	76.7286	173.601
	232.42	77.2403	145.473
	145.007	123.862	67.7632
	162.007	177.673	109.014
	218.521	51.1877	151.369
	480.159	152.36	174.549
	304.982	99.7124	246.582
	186.921	100.096	208.986
	162.243	67.65	255.598
	158.296	53.3882	197.465
	184.688	199.521	237.845
	66.0079	62.1076	224.55
	156.178	144.681	140.376
	79.7581	95.6891	147.038
	154.354	91.6867	128.257
	230.127	112.268	115.17
	252.599	131.328	215.524
	167.431	135.767	177.236
	181.881	40.59	160.139
	171.446	60.5898	200.196
	431.124	69.9034	72.1899
	322.561	81.3018	199.702
	266.979	56.4078	119.985
	165.391	194.522	106.416
	150.932	116.573	187.234
	146.702	164.094	200.096
	292.606	122.909	114.624
	167.91	120.508	131.879
	333.186	112.659	148.489
	240.961	229.917	187.402
	251.382	73.1899	193.791
	165.746	119.241	169.139
	90.1664	77.5343	125.486
	98.1909	209.005	129.905
	58.885	40.1964	128.182
	81.18	95.2168	175.111
	93.6018	58.7067	203.581
	71.0005	125.273	167.965
	255.311	131.459	180.206
	249.066	170.902	204.579
	82.2858	71.7078	274.668
	106.441	155.333	172.372
	127.887	134.246	129.551
	208.253	186.828	215.933
	170.888	142.937	138.446
	184.892	69.6844	177.25
	152.172	58.746	173.054
	86.6227	89.6793	274.573
	113.947	196.663	127.627
	100.912	137.512	117.447
	114.182	128.596	84.3854
	162.104	61.8862	128.01
	212.818	56.5283	77.8393
	227.902	72.4839	103.821
	123.86	52.2492	133.681
	172.809	174.614	142.805
	408.497	120.657	146.494
	199.064	119.752	204.257
	118.357	105.561	83.0754
	167.246	144.941	228.786
	225.556	198.853	168.752
	186.788	193.935	169.209
	209.126	113.609	172.328
	84.0348	146.447	54.7867
	78.5995	215.021	55.7571
	138.136	96.48	94.7703
	194.652	174.816	89.3767
	279.923	251.956	101.282
	166.984	343.094	273.497
	261.906	73.613	138.081
	164.008	82.41	53.719
	185.435	114.215	106.773
	161.349	198.474	210.628
	199.941	251.417	88.1984
	261.092	100.573	136.081
	243.137	59.2688	104.176
	134.02	89.6387	314.873
	170.3	85.9352	106.048
	153.663	73.5712	84.0348
	156.104	77.4962	193.549
	201.748	83.6215	147.091
	161.434	187.095	94.9868
	189.172	239.927	330.694
	144.448	174.592	195.393
	135.577	80.5994	174.489
	333.419	97.7678	178.319
	437.338	102.117	106.538
	329.748	53.7891	130.772
	348.501	36.0759	199.454
	186.255	36.2407	123.139
	240.987	39.3489	112.123
	279.741	59.9969	137.256
	372.546	183.577	329.109
	261.776	102.255	208.04
	356.854	76.0484	177.811
	320.335	61.1531	152.329
	437.827	130.103	170.392
	312.454	100.885	187.849
	346.233	58.056	182.517
	275.462	86.6695	131.128
	384.481	70.3363	124.518
	182.231	62.8161	164.878
	118.321	69.5258	157.613
	207.898	81.2021	163.012
	209.294	77.49	178.768
	196.738	114.45	167.763
	347.228	109.961	194.203
	132.952	111.779	195.623
	157.575	159.971	172.298
	248.732	120.759	306.482
	158.291	177.815	278.328
	161.204	142.919	191.959
	280.14	116.117	175.289
	233.873	218.107	210.938
	294.445	99.1294	158.235
	341.207	70.543	199.592
	403.183	110.087	106.995
	124.207	83.688	149.406
	108.919	111.627	287.893
	343.174	116.513	378.307
	230.4	134.054	162.308
	269.275	104.388	145.536
	231.718	106.017	134.389
	61.4914	110.594	142.882
	74.5712	116.688	161.779
	93.7666	99.4147	166.533
	173.794	220.484	168.633
	164.869	152.941	148.211
	105.118	109.175	112.759
	102.65	53.4976	115.669
	135.425	63.6365	119.164
	233.929	100.145	179.826
	273.16	53.8592	165.452
	213.853	44.8606	201.114
	99.6644	74.1493	174.784
	176.72	95.0888	164.349
	238.175	146.986	196.671
	220.273	168.992	165.145
	165.987	161.146	160.628
	70.3941	129.524	246.257
	138.603	58.0818	157.567
	205.754	76.2834	183.57
	102.749	90.2353	193.921
	56.5886	54.4558	141.193
	203.026	98.1774	89.4136
	102.378	180.691	121.668
	89.9708	185.953	85.8355
	89.0704	173.867	132.834
	119.929	259.309	202.217
	72.0928	225.522	149.713
	88.7396	116.354	142.626
	284.113	124.795	158.672
	145.959	85.4026	67.8812
	160.778	76.4211	66.8247
	135.867	283.485	223.66
	168.376	202.47	111.576
	119.91	101.442	110.902
	180.927	204.256	99.8686
	149.88	160.975	154.703
	140.691	92.448	114.638
	277.991	52.2676	148.369
	171.136	55.5997	108.976
	125.647	53.8494	127.512
	480.057	183.285	99.7001
	194.314		217.297
	62.7251		77.4592
	105.598		109.076
	99.8576		92.7223
	176.552		57.441
	240.839		279.107
	195.98		288.391
	134.845		129.845
	130.556		133.505
	170.551		157.209
	199.368		181.784
	123.967		125.699
	95.6546		132.529
	141.032		103.973
	137.167		87.7322
	133.617		140.803
	158.109		139.432
	139.587		95.1663
	97.6608		144.782
	150.906		152.24
	99.5021		165.108
	233.377		139.414
	181.944		161.194
	145.355		143.307
	157.696		227.383
	103.06		264.865
	110.016		351.385
	164.376		460.26
	162.686		372.54
	193.183		150.875
	121.667		142.5
	202.244		240.941
	162.002		175.907
	199.112		291
	127.071		285.364
	198.79		178.626
	196.604		130.064
	226.358		159.332
	221.984		245.694
	166.365		123.02
	165.59		214.955
	150.136		207.778
	145.337		244.109
	105.673		247.578
	138.336		151.564
	191.272		338.596
	260.781		325.043
	206.885		420.972
	194.008		465.198
	128.521		344.197
	174.75		390.473
	267.904		367.276
	172.777		200.992
	140.915		290.53
	114.711		392.433
	143.231		152.73
	85.0483		117.713
	119.213		117.713
	94.8785		86.3669
	252.526		129.066
	136.99		168.734
	92.464		213.933
	170.683		228.883
	173.905		255.122
	151.696		423.072
	198.126		423.896
	317.415		422.982
	161.16		264.888
	75.2108		207.797
	178.482		141.318
	164.128		262.221
	210.331		288.586
	119.886		137.451
	113.514		226.149
	154.698		217.829
	195.44		234.276
	167.633		290.827
	226.744		179.122
	171.633		195.962
	97.785		141.008
	154.3		167.826
	134.931		166.403
	133.327		149.895
	117.443		175.564
	266.219		124.897
	178.971		115.565
	223.64		255.243
	226.61		260.691
	143.001		125.103
	192.195		226.626
	148.76		271.526
	129.94		145.529
	189.67		135.346
	365.012		186.525
	248.945		149.878
	262.755		288.161
	130.892		249.766
	103.108		319.393
	88.7925		270.521
	199.083		165.961
	208.358		176.318
	314.608		236.39
	234.368		384.862
	306.55		166.188
	358.76		142.157
	350.122		97.0076
	526.27		97.7161
	218.735		267.523
	173.621		376.258
	111.964		204.87
	312.842		259.839
	314.516		178.686
	189.645		320.553
	232.225		184.761
	76.3596		210.03
	98.0728		414.308
	85.3485		125.963
	127.146		210.476
	99.9031		257.138
	186.605		371.914
	153.885		296.188
	110.03		120.606
	127.336		123.574
	201.274		89.6166
	187.32		207.02
	131.493		142.949
	97.9609		194.57
	150.88		89.3915
	160.594		194.839
	252.004		183.169
	257.147		159.777
	186.237		182.646
	79.7101		165.321
	118.629		194.875
	129.847		155.556
	142.527		184.026
	97.3459		75.5183
	164.708		60.6636
	80.1812		67.9698
	94.6657		90.6202
	151.226		104.019
	211.966		110.324
	193.415		59.5172
	87.9339		65.3782
	191.479		248.156
	154.466		152.326
	172.868		129.855
	170.804		205.134
	136.86		118.625
	163.799		192.927
	93.9474		209.565
	111.634		180.554
	129.006		197.652
	177.717		165.665
	227.903		114.295
	173.782		148.026
	141.401		104.781
	193.629		147.953
	118.181		214.696
	163.434		306.794
	89.8441		68.313
	173.008		84.2968
	160.588		225.519
	156.007		242.848
	168.045		196.221
	210.564		133.694
	79.95		150.652
	136.022		121.863
	271.722		217.172
	257.186		136.96
	321.229		223.367
	190.413		124.745
	245.729		131.08
	124.154		153.333
	178.724		174.05
	211.813		238.26
	191.516		151.381
	250.341		199.358
	207.077		184.026
	141.267		222.25
	268.138		191.096
	209.262		160.743
	295.201		137.472
	233.055		140.357
	200.622		202.462
	115.637		183.276
	176.601		300.098
	140.21		190.243
	201.682		290.607
	172.918		162.842
	187.066		170.843
	186.281		162.54
	171.105		166.003
	121.989		159.594
	128.536		214.625
	69.0473		160.14
	140.7		342.72
	110.408		279.145
	122.284		173.61
	104.265		190.005
	52.8863		162.802
	154.488		101.438
	154.766		184.553
	128.558		303.162
	162.002		131.236
	117.038		187.184
	153.584		227.786
	132.449		313.94
	175.905		232.442
	194.178		419.142
	124.173		154.652
	86.9069		163.332
	64.1137		229.894
	98.5722		197.941
	112.001		148.428
	109.434		154.321
	65.5012		140.803
	45.248		137.154
	128.344		61.7509
	111.544		155.179
	140.572		211.646
	203.812		380.225
	138.723		273.354
	197.9		435.004
	185.907		297.381
	212.859		139.53
	186.426		152.415
	163.045		205.56
	119.012		213.241
	121.51		250.134
	121.764		380.414
	121.3		180.142
	255.288		237.814
	160.964		192.446
	124.061		182.388
	152.358		124.969
	104.597		119.057
	152.096		133.872
	65.7238		199.015
	152.831		237.835
	126.581		223.812
	182.97		200.663
	118.101		234.298
	152.864		132.178
	157.569		160.937
	104.176		196.368
	133.087		307.915
	98.8453		108.272
	209.281		124.461
	147.475		225.778
	247.572		318.77
	199.24		237.007
	149.709		313.287
	237.102		321.789
	118.388		122.097
	127.685		257.202
	87.2894		292.972
	147.508		130.505
	78.0902		135.992
	203.769		102.129
	151.797		98.4148
	106.187		159.418
	187.789		122.235
	114.987		160.668
	157.558		138.261
	80.1997		127.909
	100.43		208.41
	101.527		436.324
	145.964		192.617
	130.562		91.2119
	143.719		124.954
	83.0078		96.3951
	127.915		67.9255
	192.023		192.377
	324.309		158.403
	147.072		119.177
	201.196		69.9882
	204.15		371
	183.211		209.318
	143.713		122.957
	89.6535		195.18
	175.782		161.126
	136.979		197.643
	222.334		202.821
	211.79		132.257
	117.886		161.305
	100.131		297.06
	139.427		288.275
	91.4407		214.33
	85.0348		316.115
	60.7202		167.175
	100.294		110.69
	123.239		164.95
	67.4889		124.686
	223.875		214.779
	273.08		112.535
	281.984		123.232
	164.853		251.288
	115.401		238.72
	100.19		157.045
	356.19		289.039
	390.994		277.82
	174.291		228.865
	148.026		98.4381
	145.999		201.207
	351.769		252.057
	387.911		156.121
	330.71		170.29
	382.285		186.66
	93.5575		208.553
	100.965		227.211
	177.923		185.159
	225.182		171.938
	168.495		202.695
	102.34		167.487
	167.783		171.808
	149.871		189.089
	152.125		159.472
	130.867		158.284
	157.488		159.644
	200.657		199.079
	200.571		191.955
	285.488		207.245
	185.714		125.337
	120.615		131.609
	338.575		147.716
	256.43		128.219
	173.059		153.238
	91.865		183.136
	120.397		156.222
	76.9722		203.234
	99.7715		125.59
	335.39		99.5623
	101.792		272.829
	128.76		98.2155
	434.477		108.926
	395.698		100.894
	181.478		150.675
	173.223		114.455
	127.101		80.1603
	91.3767		150.695
	67.2662		100.121
	383.887		89.9487
	301.319		141.596
	284.009		81.9967
	394.262		200.047
	142.653		65.7349
	255.453		59.3217
	251.346		47.5112
	243.36		88.9671
	199.167		99.0888
	157.008		234.576
	193.828		135.927
	187.999		124.416
	208.51		126.478
	237.107		108.775
	190.689		107.642
	161.184		93.8896
	180.841		182.4
	232.717		200.754
	178.051		261
	229.18		311.039
	214.545		296.366
	194.946		303.395
	277.998		61.9662
	226.239		121.951
	449.852		94.7924
	140.635		185.039
	303.322		140.759
	236.487		132.713
	221.354		142.809
	215.348		239.265
	150.562		138.605
	303.349		156.874
	245.304		230.835
	98.6706		129.962
	120.603		153.532
	525.413		106.738
	240.918		106.053
	84.9155		8.74653
	174.519		158.135
	408.016		173.447
	256.147		217.372
	205.901		144.434
	183.295		118.37
	213.495		69.8136
	172.1		89.116
	232.948		178.375
	306.6		173.002
	361.256		85.9216
	339.12		86.9032
	253.151		92.2402
	264.178		103.469
	119.225		124.487
	178.291		259.379
	245.462		184.478
	198.889		173.33
	195.692		161.051
	217.99		111.976
	150.359		76.1382
	186.453		76.9882
	174.29		61.0879
	238.848		227.167
	191.271		202.178
	221.757		128.102
	221.069		246.656
	218.422		177.915
	313.501		212.621
	270.586		91.4173
	213.731		199.072
	253.608		152.818
	191.031		142.878
	174.132		180.071
	267.615		158.436
	228.08		170.182
	131.502		247.311
	249.31		121.336
	258.937		153.562
	260.395		134.905
	259.387		138.119
	156.126		131.794
	159.083		191.882
	195.191		84.8368
	273.615		90.2426
	234.059		131.213
	295.959		195.909
	256.702		271.08
	275.787		252.182
	246.01		164.671
	254.225		176.483
	231.251		223.09
	200.143		195.762
	285.157		95.9929
	320.291		134.664
	121.272		154.552
	129.544		168.286
	162.69		131.181
	174.461		112.867
	153.901		242.392
	273.091		74.0681
	473.256		110.513
	417.413		158.087
	151.026		109.381
	220.646		91.1307
	178.828		116.681
	203.564		89.3201
	149.906		75.8123
	135.67		66.083
	180.838		95.1995
	105.401		90.3558
	368.221		77.0583
	421.436		172.918
	291.535		89.4776
	196.759		224.112
	176.931		100.89
	189.628		173.862
	264.714		238.914
	233.176		146.63
	165.15		88.0483
	226.68		206.398
	182.281		90.6916
	215.244		70.8984
	225.848		92.2266
	223.578		91.389
	130.675		159.665
	179.092		241.771
	240.031		261.712
	139.617		146.665
	128.785		239.287
	153.281		161.971
	242.285		117.148
	134.068		105.564
	166.428		176.42
	162.728		130.133
	200.928		86.2661
	232.062		87.1184
	157.712		60.7841
	116.303		68.9673
	224.058		170.366
	400.145		186.391
	240.816		162.451
	187.291		177.41
	124.058		196.11
	247.277		267.555
	258.791		302.815
	179.778		166.43
	339.346		250.293
	113.805		156.012
	153.444		100.265
	164.302		306.414
	201.098		273.863
	218.144		268.361
	189.188		263.103
	179.026		371.036
	103.987		313.559
	222.972		334.668
	156.953		282.323
	204.347		286.767
	199.376		402.486
	208.858		386.283
	115.912		163.49
	120.83		158.322
	170.587		175.293
	143.773		290.913
	98.5734		325.649
	128.342		332.079
	164.567		448.067
	145.542		375.296
	186.826		346.913
	212.396		266.381
	149.47		324.194
	210.104		339.698
	242.867		354.279
	128.61		190.135
	154.532		334.485
	178.038		194.521
	296.195		300.052
	167.934		289.298
	141.435		277.065
	132.973		340.2
	110.733		270.904
	214.211		163.882
	192.066		324.276
	136.957		274.691
	145.074		196.286
	124.499		323.294
	176.954		461.693
	172.435		535.653
	138.067		436.78
	152.61		203.146
	141.032		456.206
	169.501		196.976
	178.638		184.201
	217.064		397.896
	373.717		133.448
	256.208		220.57
	344.639		235.504
	387.315		265.28
	234.249		360.452
	165.958		244.271
	333.293		253.524
	263.781		358.4
	100.921		230.979
	166.688		231.904
	105.072		165.505
	136.76		123.343
	208.266		266.043
	103.7		268.5
	440.729		171.111
	183.04		197.908
	219.728		206.961
	226.131		197.544
	207.098		267.354
	268.894		243.066
	146.204		370.93
	110.094		346.315
	211.922		230.035
	252.849		368.471
	233.71		204.608
	103.541		242.185
	94.3422		292.111
	351.289		300.015
	406.902		192.057
	408.965		141.949
	366.359		296.111
	191.892		319.068
	222.351		153.023
	352.457		171.964
	211.294		85.1812
	192.331		143.745
	204.317		60.8653
	175.801		476.84
	207.128		710.838
	247.891		366.8
	254.323		446.63
	236.947		474.475
	325.693		434.306
	129.505		168.45
	312.768		233.311
	207.406		358.652
	333.396		153.3
	179.622		144.562
	155.103		129.743
	210.132		127.212
	156.736		557.229
	90.0717		553.596
	230.112		322.119
	220.045		218.919
	178.884		250.149
	210.917		496.287
	228.589		228.568
	178.027		359.383
	134.496		365.576
	68.8529		582.27
	102.544		435.585
	76.6856		169.076
	144.593		280.482
	161.727		216.357
	430.296		509.37
	111.555		523.178
	241.492		233.738
	278.759		233.45
			361.276
			413.818
			441.393
			491.567
			199.094
			236.875
			225.129
			142.909
			490.576
			487.266
			301.501
			245.354
			176.382
			128.434
			163.258
			181.04
			202.577
			477.422
			633.631
			265.407
			342.161
			281.014
			591.56
			448.045
			344.458
			243.529
			364.245
			261.08
			298.158
			300.901
			193.945
			307.892
			193.388
			335.187
			178.569
			232.07
			162.442
			306.646
			88.8638
			357.93
			93.4074
			84.5736
			121.374
			182.873
			162.34
			262.267
			122.048
			82.5613
			154.793
			157.719
			180.81
			235.352
			76.5466
			157.199
			284.326
			292.063
			200.088
			237.17
			279.722
			340.705
			144.188
			206.77
			335.174
			330.741
			333.2
			303.317
			187.79
			168.619
			359.299
			375.055
			475.072
			334.346
			345.656
			253.374
			318.708
			358.392
			311.217
			266.293
			226.41
			209.154
			203.772
			181.106
			367.064
			428.852
			451.328
			280.452
			295.747
			309.74
			155.359
			175.872
			208.671
			124.434
			414.37
			393.033
			387.547
			351.215
			238.469
			167.744
			325.372
			444.187
			237.691
			213.802
			401.412
			187.204
			346.083
			260.347
			428.844
			302.97
			244.544
			229.758
			313.181
			313.395
			175.896
			131.48
			102.883
			173.569
			306.493
			249.341
			180.543
			401.301
			281.537
			201.829
			191.7
			240.649
			279.653
			136.872
			149.172
			132.938
			152.986
			231.709
			312.109
			227.914
			164.713
			152.93
			304.874
			426.296
			141.93
Tukey's multiple comparisons test	Mean Diff.	95.00% CI of diff.	Significant?	Summary	Adjusted P Value
Ctrl vs. cKO	80.104	65.7828130071235 to 94.4250961729585	Yes	****	6.6052e-11	A-B
Ctrl vs. cKO+rhCbln1	-1.66808	-11.2139406427798 to 7.8777879356438	No	ns	0.911591	A-C
cKO vs. cKO+rhCbln1	-81.772	-95.8605492943646 to -67.6835125928534	Yes	****	6.6052e-11	B-C
Test details	Mean 1	Mean 2	Mean Diff.	SE of diff.	n1	n2
Ctrl vs. cKO	195.902	115.799	80.104	6.10626	876	274
Ctrl vs. cKO+rhCbln1	195.902	197.571	-1.66808	4.07017	876	1013
cKO vs. cKO+rhCbln1	115.799	197.571	-81.772	6.00708	274	1013

## Sheet: Fig 3E
Quantification of axonal Cbln1 IF signals
	shCtrl	shCbln1
	1	0.38376
	1.04649	0.367768
	1.15953	0.47207
	1.11875	0.834791
	0.876039	0.559525
	1.20462	0.606344
	0.927058	0.699855
	0.971251	0.43765
	1.14797	0.495596
	0.966192	0.340602
	0.951158	0.389055
	0.989561	0.554624
	1.21075	0.656704
	1.33823	0.506907
	0.979378	1.03839
	0.946821	0.799066
	1.17481	0.474687
	0.865223	0.518771
	1.03114	0.719399
	0.811183	0.777539
	1.05091	0.70498
	0.95996	0.647038
	1.08656	0.726459
	1.0195	0.552932
	1.27658	0.477472
	0.971201	0.367456
	1.19607	0.513136
	1.13606	0.478033
	0.889296	0.604168
	1.19017	0.668832
	1.15782	0.565968
	0.828163	0.70034
	1.14481	0.766106
	1.51382	0.809975
	1.10371	0.916052
	1.07466	0.523579
	1.20799	0.391818
	0.972367	0.555417
	1.54313	0.639981
	1.06073	0.622262
	1.28899	0.691973
	1.43774	0.417597
	0.946745	0.364356
	1.00096	0.363392
	1.22319	0.381859
	0.868848	0.579507
	0.584744	0.693748
	0.860689	0.507314
	1.33571	0.56533
	0.824967	0.518731
	0.903485	0.59131
	0.904618	0.570496
	1.22151	0.74714
	0.940587	0.838166
	1.00948	0.76014
		0.384838
		0.710313
		0.702592
		0.730957
		0.501077
		0.804638
		0.651986
		0.551708
		0.362602
		0.533555
		0.444564
		0.55476
		0.573841
	Unpaired t test
	P value	5.65e-31
	P value summary	****
	Mean ± SEM of shCtrl	1.06276250909091 ± 0.0246584398979864, n=55
	Mean ± SEM of shCbln1	0.587699985294118 ± 0.0185165560113097, n=68

## Sheet: Fig 3G
Quantification of axon surface Cbln1 IF signals
	Vehicle	GPN
	504.796	332.079
	928.319	401.124
	1082.37	335.837
	827.237	436.218
	780.703	230.32
	997.615	405.274
	470.035	584.728
	773.748	566.47
	591.913	371.62
	926.39	140.844
	1367.51	266.135
	751.486	278.709
	1186.65	645.529
	1845.86	356.499
	648.158	447.693
	1277.42	310.299
	624.997	479.391
	711.706	305.085
	788.727	135.779
	860.341	193.187
	910.83	242.829
	308.076	218.745
	1113.83	391.926
	953.063	416.603
	753.276	165.59
	644.35	283.783
	836.03	127.545
	642.178	172.159
	854.762	266.24
	767.423	341.787
	750.429	253.533
	363.575	353.298
	1310.98	408.756
	340.855	291.895
	1013.49	589.584
	458.451	460.455
	761.112	368.962
	991.315	235.195
	452.805	607.506
	519.624	503.756
	721.671	480.416
	568.779	1063.93
	710.213	483.828
	896.873	560.858
	1025.01	457.464
	806.227	313.657
	1229.18	799.486
	724.095	273.079
	482.103	396.324
	419.835	391.131
	774.647	298.405
	544.132	285.522
	969.476	385.722
	847.143	236.282
	672.045	183.773
	501.18	876.739
	492.596	469.539
	1251.8	352.367
	1325.43	191.484
	677.161	131.267
	742.22	160.921
	1306.77	133.606
	436.73	488.907
	1088.47	450.317
	1059.54	427.678
	457.496	766.679
	676.799	404.174
	505.672	393.558
	518.591	361.671
	450.762	275.25
	1091.65	462.412
	918.159	433.563
	701.212	225.292
	777.589	238.758
	1362.9	379.14
	1092.77	604.902
	1744.61	682.367
	798.615	246.867
	867.415	416.185
	230.875	131.641
	1365.43	131.518
	395.462
	675.226
	1099.23
	587.91
	295.294
	291.455
	1082.26
	453.166
	1118.82
	394.789
	919.822
	534.93
	962.525
	924.771
	Unpaired t test
	P value	1.94e-26
	P value summary	****
	Mean ± SEM of Vehicle	785.4539357 ± 27.65034739, n=140
	Mean ± SEM of GPN	395.1809762 ± 16.25327984, n=126

## Sheet: Fig 3H
Quantification of axon growth rate
	Vehicle	GPN
	19.1591	14.2141
	11.8997	11.3277
	15.8878	7.87126
	15.7505	9.43667
	10.7019	11.1626
	14.4892	10.214
	16.5346	7.13046
	21.8944	9.05815
	17.6632	6.28965
	15.1622	11.6787
	14.3272	6.19271
	14.9167	11.0286
	14.2409	4.90876
	14.0065	10.3358
	15.0001	9.63911
	10.497	9.62872
	12.926	7.0759
	11.8847	9.35465
	17.8529	11.6388
	18.0759	8.39511
	13.6105	8.54626
	9.22828	7.92654
	8.61781	9.37578
	9.0317	8.87358
	15.5646	11.5163
	11.2004	8.45017
	15.4982	9.09129
	12.0967	6.91069
	15.1346	11.0857
	13.4064	7.75408
	15.9092	6.77769
	16.1145	9.4568
	17.3079	8.66084
	12.1432	8.96299
	11.1833	9.1798
	19.4637	7.53214
	10.7684	10.6159
	11.0029	5.26959
	16.574	6.5556
	8.69176	7.62199
	19.3938	9.44418
	17.9144	6.63931
	12.8142	9.20961
	12.8577	7.44484
	19.5774	9.70604
	12.6053	8.87422
	12.8485	7.00352
	11.0394	8.52082
	9.04856	7.3089
	14.9431	6.14484
	20.3617	11.3118
	19.876
	16.9972
	19.2492
	19.6992
	23.7581
	19.2736
	20.437
	10.7682
	12.2819
	13.4921
	23.4556
	14.3044
	14.7952
	11.0963
	19.2151
	9.80259
	9.21221
	11.9438
	14.1876
	10.5306
	8.28518
	13.3101
	21.8064
	10.6108
	Unpaired t test
	P value	2.15e-20
	P value summary	****
	Mean ± SEM of column A	14.63 ± 0.4429, n=75
	Mean ± SEM of column B	8.791 ± 0.2643, n=51

## Sheet: Fig 4B
Quantification of commissural axon length
	Ctrl	OE
	129.093	153.61
	154.791	227.102
	135.54	127.214
	98.4517	90.6953
	78.0005	140.363
	112.191	76.2772
	217.323	106.689
	176.856	142.408
	120.096	101.417
	271.473	143.401
	51.3919	333.564
	99.8871	403.869
	47.3612	418.805
	51.7326	139.751
	61.0892	107.964
	46.4313	165.378
	79.8504	226.314
	66.5184	125.954
	36.098	189.756
	66.6795	199.09
	57.243	277.745
	78.105	200.716
	132.833	273.939
	121.756	253.022
	45.205	253.022
	85.5047	268.537
	89.6264	138.4
	97.9966	282.495
	91.3275	184.04
	104.283	145.392
	91.4308	154.652
	87.8294	158.825
	202.291	170.911
	48.4349	150.098
	67.6291	200.239
	47.0672	121.77
	103.5	133.112
	82.1788	220.704
	110.246	197.716
	94.4296	97.8354
	122.56	135.94
	146.879	180.863
	169.084	241.707
	194.18	127.336
	89.48	189.801
	99.2585	219.566
	101.482	117.793
	132.765	142.133
	142.234	140.111
	93.2168	101.147
	206.341	145.432
	173.944	143.444
	92.6584	212.032
	89.5194	369.897
	54.5751	147.677
	109.709	151.499
	72.2711	171.027
	37.5814	87.1344
	34.8926	148.602
	53.0155	145.899
	56.7534	103.459
	44.7597	200.742
	126.71	87.6609
	184.581	169.312
	114.832	243.665
	58.0425	285.934
	54.5517	188.164
	69.2638	204.175
	71.1518	152.703
	107.493	175.733
	109.043	169.576
	55.8051	215.843
	158.071	233.544
	33.1116	226.867
	33.0464	148.683
	47.1324	164.519
	118.558	134.091
	90.2599	163.603
	37.2641	280.106
	134.087	415.599
	109.369	123.005
	80.3744	263.524
	67.8443	359.613
	78.6191	555.281
	144.249	287.836
	92.036	355.66
	104.794	147.66
	146.52	276.302
	74.6413	208.23
	93.1307	227.007
	85.6338	386.847
	100.877	313.527
	140.299	421.344
	88.4628	439.735
	59.0228	234.4
	269.377	300.261
	128.628	208.109
	219.759	256.458
	124.953	289.104
	74.6339	288.846
	188.285	339.271
	100.094	252.83
	117.747	310.588
	131.005	270.373
	89.1024	321.595
	159.318	410.257
	92.2106	176.308
	137.949	160.613
	80.5896	196.419
	115.654	103.235
	66.8271	152.398
	141.519	231.617
	122.53	289.8
	197.62	224.05
	57.7571	130.858
	43.9147	123.814
	41.82	141.043
	64.5541	202.638
	111.196	328.613
	131.813	305.338
	50.6489	228.158
	153.208	303.75
	136.353	268.019
	101.316	236.21
	104.556	205.859
	167.361	443.318
	75.3928	190.96
	186.233	201.912
	53.7436	59.9736
	168.396	58.6845
	89.0926	209.529
	57.3967	168.332
	121.528	155.72
	147.595	179.837
	95.0962	70.7521
	99.3016	92.5809
	64.5086	84.8036
	157.244	134.995
	91.7654	159.318
	96.1712	73.9734
	68.0448	102.587
	93.5587	266.047
	53.3882	41.1939
	106.516	75.8234
	88.6646	79.9193
	113.06	104.09
	57.8088	188.062
	48.6551	179.105
	99.4566	101.83
	80.533	90.988
	116.875	122.102
	134.29	84.9253
	43.0586	77.3006
	47.5543	90.8626
	54.6919	160.307
	46.1471	92.6608
	131.729	142.515
	96.6337	179.606
	70.1764	137.673
	118.45	267.414
	60.8788	121.967
	72.6795	131.129
	84.7532	164.631
	81.9807	206.333
	38.6085	70.7828
	49.4288	111.957
	99.2081	83.8036
	102.552	184.624
	98.7346	126.412
	123.597	86.8577
	123.597	108.332
	113.431	294.66
	52.1631	91.2562
	26.8374	207.804
	39.9713	94.571
	106.864	95.9646
	96.2512	86.9462
	132.282	57.7682
	206.146	37.2961
	105.025	54.3869
	90.6535	130.83
	81.6708	92.1971
	48.8642	56.6636
	26.6024	206.237
	123.239	52.9749
	59.3192	127.551
	77.8676	58.4594
	151.997	62.7657
	204.796	146.165
	149.551	136.801
	164.329	167.997
	68.9624	135.771
	43.4547	274.563
	84.7052	173.48
	127.315	198.464
	78.8061	132.437
	120.796	188.518
	97.4578	109.47
	87.287	285.339
	130.988	224.004
	184.259	168.552
	107.041	106.734
	100.477	136.414
	61.7349	164.771
	70.4569	198.149
	59.9096	116.402
	101.656	178.594
	63.7472	208.518
	139.62	103.32
	30.3453	168.524
	29.9247	148.108
	44.8347	115.67
	49.2504	152.417
	75.105	135.071
	50.6797	91.5514
	38.8114	123.737
	57.9551	89.6227
	72.3117	198.436
	102.5	136.282
	111.925	174.485
	106.261	102.404
	65.1925	218.383
	107.936	122.102
	64.3536	114.408
	141.294	106.495
	148.841	134.897
	73.7213	149.329
	53.6059	141.676
	159.968	67.3843
	163.937	125.983
	93.9646	171.407
	171.585	87.1455
	123.403	89.437
	143.006	123.321
	63.3917	111.042
	81.5699	100.881
	61.0461	108.154
	46.74	159.235
	78.2108	129.572
	177.196	173.829
	83.2575	130.799
	76.9746	173.688
	180.75	113.924
	83.9463	80.0546
	116.162	61.4164
	84.6757	81.7138
	164.819	187.74
	181.559	170.991
	132.315	145.232
	85.5613	85.1455
	63.96	173.439
	80.2735	66.4249
	46.1139	86.5207
	64.9083	87.3804
	105.432	71.4864
	151.273	90.8675
	111.128	286.544
	86.0348	157.164
	90.6092	81.5724
	106.163	134.328
	54.168	214.121
	70.7914	76.6598
	66.4397	170.273
	91.8256	121.895
	48.3648	195.848
	42.7523	222.107
	190.665	228.52
	131.012	73.7594
	210.489	59.473
	89.1541	121.062
	80.8479	150.788
	83.2759	106.342
	104.035	118.41
	48.7966	248.635
	100.576	417.263
	92.6559	149.86
	60.3672	104.77
	61.1617	178.672
	113.657	119.483
	113.753	95.5181
	52.5739	154.458
	65.5922	139.211
	111.274	174.954
	91.3878	133.322
	116.156	134.942
	177.564	252.143
	144.643	161.738
	49.0905	240.309
	45.9516	175.648
	46.6354	169.366
	122.565	238.443
	209.067	251.162
	175.906	104.981
	108.442	148.74
	168.516	116.066
	75.0079	206.939
	259.997	157.007
	207.727	182.178
	178.241	256.289
	138.705	248.469
	194.299	171.922
	118.298	249.678
	189.611	134.595
	150.001	139.152
	171.793	136.838
	129.167	276.237
	125.713	285.692
	119.641	202.378
	96.7764	135.2
	169.092	247.482
	87.4727	187.605
	83.2907	144.397
	84.2144	184.192
	214.122	271.591
	152.868	120.282
	140.466	158.733
	147.495	48.8777
	152.626	135.731
	201.047	105.994
	206.886	166.595
	201.558	152.921
	72.6167	89.9265
	119.739	91.7248
	63.4545	127.454
	84.5231	186.314
	62.0326	126.71
	47.9835	107.329
	77.8664	118.868
	115.801	63.6427
	56.2467	142.858
	54.1175	136.191
	192.19	109.028
	146.89	152.47
	127.295	161.158
	73.2268	129.392
	49.5555	115.367
	68.5651	99.598
	42.5236	131.327
	152.891	166.456
	94.8527	178.783
	43.3624	107.688
	182.734	160.316
	183.846	97.785
	220.288	118.049
	141.908	180.902
	85.3128	121.879
	96.5279	171.8
	96.9769	148.826
	257.259	171.108
	62.4692	185.098
	74.5011	124.877
	146.386	71.3117
	120.867	75.5614
	91.6473	110.269
	75.6229	76.4605
	82.0447	43.1103
	103.051	55.7805
	65.5701	68.3093
	47.1742	124.41
	98.7063	110.764
	107.994	130.079
	84.0926	133.599
	46.1828	155.391
	88.715	169.223
	184.842	175.071
	77.9635	131.216
	72.9857	95.25
	58.8161	51.2455
	137.71	142.091
	131.272	90.4444
	50.1102	75.3104
	75.34	120.231
	100.811	38.9197
	95.1368	105.309
	36.8348	121.079
	160.706	134.365
	117.069	170.9
	80.3411	99.7124
	106.06	108.978
	49.2972	96.0987
	108.115	120.908
	88.1922	156.21
	124.502	148.814
	123.488	142.262
	89.4431	76.6364
	76.7545	127.781
	41.82	201.848
	39.6134	198.697
	31.0575	138.999
	64.7472	98.4529
	47.4583	247.101
	195.832	139.141
	91.1024	278.834
	69.5331	102.255
	39.9233	200.941
	65.8911	124.839
	82.3178	166.512
	38.3932	89.2476
	52.1237	231.733
	45.3931	102.615
	44.9122	150.153
	68.5049	206.642
	62.9489	233.356
	72.4974	171.008
	48.2677	216.369
	55.8605	238.583
	45.9454	194.197
	48.4558	277.412
	45.9319	144.291
	27.1904	188.12
	106.956	251.159
	75.6069	180.27
	33.5187	116.656
	84.5834	166.616
	83.0287	202.207
	123.141	242.936
	187.414	198.784
	105.929	283.975
	172.744	216.355
	146.802	190.982
	72.5528	307.308
	96.1147	168.59
	46.1705	200.972
	97.1294	299.464
	96.7506	156.782
	81.4309	172.53
	48.9306	128.461
	75.2489	146.775
	64.3548	193.194
	119.359	176.669
	98.6632	215.604
	100.974	250.343
	99.7198	124.854
	74.7766	208.912
	118.866	91.0778
	170.157	192.81
	100.377	248.086
	79.64	100.837
	74.6684	126.528
	65.3302	174.687
	281.659	158.771
	141.237	169.195
	68.0129	180.232
	43.5174	155.745
	81.4334	212.805
	79.9709	300.057
	87.9413	192.839
	130.214	187.231
	103.562	161.365
	56.2012	191.028
	77.5872	213.164
	33.1669	199.833
	101.123	131.418
	103.357	229.239
	106.38	221.823
	89.3484	173.889
	101.792	123.951
	63.6746	183.483
	83.5785	145.001
	112.217	146.904
	61.6021	177.478
	38.8508	156.306
	58.6243	182.486
	138.5	167.15
	99.3877	220.418
	56.6132	258.309
	36.8287	188.848
	139.532	178.469
	148.979	137.139
	141.387	212.955
	79.9635	180.469
	69.9304	144.975
	106.299	183.613
	219.343	229.342
	95.6669	140.432
	95.0815	108.064
	72.7151	125.675
	51.2369	124.862
	87.2796	250.984
	108.935	117.201
	65.5553	261.967
	69.0436	205.725
	107.608	145.428
	64.1137	199.443
	77.2957	155.455
	123.373	339.486
	105.094	138.711
	125.124	172.667
	34.8717	152.353
	129.738	233.22
	159.923	345.391
	66.9157	258.694
	77.9328	145.064
	103.294	301.19
	131.457	276.61
	86.5502	184.095
	73.0214	152.194
	78.0866	254.759
	56.842	207.379
	70.3523	226.481
	108.677	158.973
	38.7991	278.569
	148.634	156.556
	103.106	156.559
	47.4165	68.9649
	94.9117	223.311
	81.9463	143.641
	72.661	257.86
	108.957	180.427
	114.608	248.597
	80.4346	234.075
	75.95	243.449
	106.375	183.666
	66.9944	122.138
	56.6095	219.833
	59.9404	87.0656
	43.419	173.175
	40.7745	187.229
	68.0584	336.134
	78.9968	258.459
	70.4261	169.918
	122.827	289.018
	102.918	150.904
	51.4534	151.563
	51.4976	175.435
	36.7487	246.005
	126.525	96.8158
	91.266	125.231
	69.9895	209.405
	112.39	222.243
	137.867	122.333
	119.929	73.5601
	80.6991	74.1432
	125.914	190.101
	175.703	137.959
	65.4557	46.1791
	68.0731	173.483
	115.69	206.745
	105.151	199.998
	217.736	133.653
	114.197	162.883
	104.737	181.468
	170.073	151.076
	175.963	154.199
	98.8084	157.086
	89.501	126.109
	65.9575	106.343
	176.676	137.451
	143.446	124.311
	171.694	157.868
	104.067	132.434
	60.7915	146.336
	63.96	118.465
	54.7301	126.61
	76.0042	140.975
	89.1615	98.8526
	91.7629	154.995
	102.759	154.078
	118.602	158.75
	91.1061	207.575
	93.7248	62.9809
	112.458	93.5526
	90.3423	52.922
	160.681	89.485
	110.779	202.866
	78.1456	171.26
	38.2333	143.804
	136.733	112.255
	165.944	61.0769
	171.36	161.11
	85.1381	96.7924
	105.554	114.679
	121.232	104.254
	108.942	115.843
	61.6341	81.2415
	94.2524	182.427
	37.5396	87.4493
	143.441	117.032
	193.417	102.641
	141.655	108.598
	63.3659	117.082
	115.716	104.961
	58.8912	81.0386
	82.6621	125.777
	160.815	146.406
	70.1469	121.29
	55.4779	117.741
	41.7954	105.614
	150.669	143.323
	54.7891	78.5158
	74.6524	165.806
	86.0127	105.763
	42.2751	98.0814
	91.9437	111.272
	80.795	79.1714
	149.719	84.2956
	163.851	119.825
	145.188	139.198
	121.758	121.882
	114.313	142.783
	116.943	157.265
	105.286	93.3816
	62.9945	99.5008
	116.258	91.774
	117.974	103.243
	120.373	122.299
	78.4617	128.089
	194.475	89.1565
	313.614	115.378
	204.336	129.124
	195.19	96.7838
	106.049	160.616
	220.966	158.937
	208.725	82.5293
	199.762	92.2746
	212.794	113.535
	123.517	76.8123
	172.448	164.396
	105.512	187.466
	219.728	185.951
	240.829	124.86
	179.322	134.708
	157.482	371.956
	124.914	258.14
	89.1959	265.959
	117.975	145.558
	95.3754	119.849
	32.3392	104.313
	97.0667	155.046
	181.078	209.874
	69.9796	313.707
	60.6464	179.498
	33.6909	107.484
	75.5245	125.573
	44.4448	165.12
	45.2136	265.321
	145.492	264.932
	55.7178	306.72
	115.926	164.841
	64.5836	237.1
	104.294	123.995
	65.6808	161.688
	90.6928	300.027
	99.1626	159.98
	140.307	157.161
	82.4371	154.168
	41.9024	97.0605
	120.276	128.095
	99.1921	88.2402
	73.4052	51.8629
	63.3315	302.14
	121.109	138.617
	114.789	101.497
	116.282	213.187
	160.214	192.195
	94.4529	117.283
	82.9783	181.917
	75.1678	141.669
	90.571	247.065
	137.791	167.643
	135.273	211.316
	172.956	208.746
	137.577	166.92
	61.2724	121.406
	83.731	122.689
	128.68	127.914
	81.7187	178.27
	59.9514	111.734
	96.0987	116.583
	229.889	100.041
	159.446	102.703
	78.5404	134.788
	146.983	158.943
	109.428	145.192
	133.671	237.228
	131.745	104.854
	50.0216	70.7619
	50.4989	124.646
	77.1739	79.8651
	120.55	74.8517
	178.737	105.369
	127.378	180.13
	67.0141	152.959
	159.292	157.256
	157.099	55.0905
	188.472	85.4198
	119.212	94.3594
	320.973	55.6292
	150.493	65.3327
	89.7285	118.578
	133.398	80.6523
	41.9565	262.032
	63.7521	259.556
	41.9418	183.448
	40.7561	291.669
	183.566	232.854
	134.9	87.1996
	188.357	94.8059
	233.93	124.064
	105.08	135.667
	168.602	94.5218
	147.991	68.816
	105.34	71.4519
	49.6305	174.071
	97.1909	166.198
	100.177	96.3521
	129.534	185.313
	109.691	288.724
	134.176	274.076
	99.9154	165.901
	92.389	103.743
	59.4151	117.026
	57.981	255.776
	46.3821	226.315
	45.7056	326.656
	58.4434	523.018
	66.2257	125.496
	50.8593	374.947
	57.0658	350.276
	65.313	285.016
	54.7719	232.884
	319.287	231.861
	50.5604	300.353
	26.5963	297.431
	66.2945	145.78
	35.8939	250.678
	83.2538	363.407
	109.871	162.82
	81.9364	181.788
	110.158	506.591
	59.9539	144.572
	138.103	113.76
	35.9381	197.19
	38.5642	195.435
	49.6145	399.409
	108.516	366.477
	34.5027	192.488
	61.5812	279.197
	43.3895	226.142
	83.4444	163.507
	135.496	96.7256
	87.5563	170.607
	88.6473	96.2167
	88.9155	156.377
	97.352	315.229
	38.7585	125.791
	76.3018	129.806
	45.3882	149.937
	57.7792	366.355
	90.4702	137.499
	56.9207	388.766
	66.6635	294.157
	74.4814	182.962
	64.4471	275.612
	72.5761	556.254
	58.35	285.533
	116.638	121.508
	58.6193	137.484
	65.4434	141.054
	128.271	120.803
	108.055	123.507
	108.261	122.737
	54.0622	143.397
	63.484	97.9166
	90.8909	90.817
	90.6744	151.654
	161.196	286.783
	105.019	138.277
	111.837	228.206
	104.353	146.593
	160.647	73.3105
	207.31	211.716
	131.349	77.4088
	113.079	109.08
	115.62	195.045
	75.03	179.719
	66.7447	95.8539
	98.4074	184.537
	46.0451	102.498
	138.327	108.892
	56.3807	72.4236
	100.416	179.04
	101.575	87.0656
	22.7009	96.4418
	34.5741	117.219
	119.544	82.1689
	75.8024	97.293
	74.8111	68.7545
	146.91	43.4325
	97.6731	110.086
	78.8196	350.719
	94.3508	252.075
	135.198	133.767
	84.0262	271.636
	136.273	107.219
	277.643	54.8014
	154.504	56.532
	127.298	65.2773
	46.4829	138.422
	97.1688	135.167
	205.866	128.063
	194.232	162.843
	94.6325	168.339
	51.0413	110.134
	57.6415	264.146
	72.3547	205.731
	72.6709	202.18
	160.065	193.344
	172.635	117.367
	73.1973	97.7518
	123.15	113.402
	86.2734	145.018
	131.068	184.548
	87.8601	86.4604
	137.866	152.504
	135.405	87.0557
	67.3892	126.135
	110.5	79.9709
	55.4386	20.91
	119.57	52.029
	144.051	38.4387
	142.058	308.581
	110.52	83.9709
	106.239	100.657
	225.336	44.0315
	134.969	105.148
	90.6239	57.0855
	78.4371	83.212
	159.596	109.669
	115.518	232.234
	153.483	231.477
	186.953	70.666
	150.951	123.83
	133.894	158.872
	168.831	206.297
	150.315	212.117
	75.4605	238.891
	56.8321	73.3388
	97.9843	171.333
	110.528	141.83
	158.493	182.651
	125.669	285.734
	194.699	162.14
	73.0669	79.4346
	102.471	182.36
	81.7458	133.224
	114.658	106.525
	97.5156	174.862
	21.5607	251.076
	75.5909	193.124
	87.3288	88.9155
	56.671	171.303
	137.04	104.648
	138.839	138.301
	127.544	110.516
	117.019	124.368
	180.323	137.466
	56.4705	127.146
	55.0757	164.733
	92.5268	152.032
	67.1703	100.78
	86.608	84.335
	49.9109	196.195
	119.322	116.272
	134.403	109.594
	72.7237	135.93
	45.9688	138.519
	62.992	180.087
	43.6392	352.265
	150.903	126.492
	104.174	121.694
	117.801	105.64
	196.643	190.007
	138.931	179.163
	45.6822	34.1239
	146.604	45.6576
	198.272	58.8211
	35.5372	46.8261
	33.0968	82.3054
	123.978	55.7497
	128.487	67.3671
	168.381	59.6255
	136.938	57.0868
	144.874	81.2181
	156.053	122.336
	100.302	72.8738
	141.769	74.0435
	192.688	73.2748
	164.082	87.7986
	101.275	68.955
	61.5037	84.2193
	163.772	97.6977
	196.481	113.124
	147.638	88.6215
	125.744	105.089
	100.188	74.2453
	88.7949	80.7323
	255.52	106.086
	97.2167	83.1295
	152.521	101.653
	81.5957	111.235
	46.9602	86.4592
	210.276	126.132
	200.542	75.2243
	321.676	78.752
	127.037	104.501
	47.9023	43.0721
	98.3324	130.551
	96.0113	58.4447
	93.3287	22.3995
	45.0155	150.98
	112.843	74.4716
	69.6475	71.0891
	108.52	167.206
	78.8209	78.7151
	76.105	137.199
	92.7162	152.573
	92.6461	141.904
	65.8173	78.1296
	66.6156	234.721
	166.885	175.923
	110.646	166.682
	91.5427	156.736
	178.761	93.6116
	130.678	93.6251
	333.772	253.804
	178.566	133.94
	82.7667	101.384
	95.1368	119
	85.8847	243.403
	73.201	219.465
	118.736	141.516
	216.576	273.891
	137.192	449.395
	79.1739	87.544
	56.9601	100.037
	127.977	182.146
	131.898	131.373
	99.3065	260.5
	129.384	197.39
	189.622	137.473
	177.114	146.447
	159.615	142.671
	177.221	64.821
	148.021	170.928
	140.635	96.6817
	111.806	164.281
	120.79	56.8629
	129.225	39.9209
	149.43	79.3977
	170.99	51.4743
	166.273	90.9142
	134.357	88.0791
	127.973	37.4818
	134.466	155.311
	135.413	148.064
	140.823	77.0201
	271.628	78.1173
	254.464	138.184
	128.932	188.302
	148.091	180.042
	74.233	237.962
	161.457	124.813
	95.5403	104.377
	117.453	145.847
	116.994	139.216
	141.685	245.504
	226.148	65.0584
	71.5331	100.177
	203.458	84.961
	149.115	125.946
	106.631	112.796
	129.476	116.61
	133.409	135.417
	138.91	44.114
	251.695	177.702
	226.327	197.675
	184.915	122.82
	172.367	121.176
	193.184	124.075
	113.202	124.075
	174.885	210.597
	177.911	136.316
	65.6168	165.082
	81.8553	167.247
	92.4603	99.8981
	105.11	71.6573
	205.533	54.1397
	107.411	86.6793
	105.534	63.5307
	76.6831	54.5702
	81.1886	136.726
	86.4063	67.0289
	135.482	112.472
	116.599	135.964
	88.8281	113.666
	38.5445	79.1394
	63.131	80.9697
	43.0943	74.4494
	132	113.381
	310.732	174.638
	144.299	164.543
	62.3155	114.773
	200.504	122.162
	187.002	89.4948
	186.194	76.8123
	130.231	94.9191
	188.037	145.799
	122.871	134.498
	67.7459	79.1726
	203.759	137.446
	158.809	96.2008
	108.65	152.082
	207.178	198.564
	209.681	106.801
	105.859	81.4937
	184.485	108.629
	86.8183	87.2537
	68.3892	107.785
	130.708	59.0523
	101.481	93.8625
	57.4016	114.604
	59.0621	70.2896
	76.6548	111.384
	342.271	162.586
	65.1051	178.387
	73.2133	223.953
	70.9378	285.217
	57.6833	157.227
	72.693	90.3878
	169.538	214.534
	188.86	153.257
	94.9954	174.654
	107.406	166.215
	86.4715	168.615
	84.0803	211.737
	65.6808	192.31
	61.8887	186.59
	47.6797	175.677
	153.126	180.308
	68.1814	153.101
	109.375	142.152
	158.439	198.479
	77.9279	214.66
	118.236	271.564
	187.1	139.011
	221.061	202.043
	163.057	163.136
	52.1114	127.605
	95.3004	86.0028
	115.707	71.1026
	63.4655
	89.8982
	117.194
	85.4801
	102.819
	138.9
	104.951
	70.3732
	77.656
	75.5048
	139.572
	184.525
	121.153
	62.7103
	119.839
	54.596
	48.9368
	77.4347
	59.1802
	56.3549
	48.307
	62.8419
	30.2777
	115.149
	155.706
	50.2344
	236.486
	92.9105
	62.4766
	58.393
	66.1715
	73.9144
	85.2169
	73.725
	37.36
	115.982
	108.776
	54.3537
	145.258
	56.9638
	143.429
	98.3877
	169.232
	107.497
	100.19
	195.846
	120.244
	66.5824
	66.2109
	78.7348
	60.2675
	184.601
	48.649
	79.3092
	96.341
	86.1184
	101.816
	66.1445
	88.0237
	106.389
	86.0348
	88.0434
	112.517
	183.475
	51.6182
	32.4585
	45.7585
	79.025
	64.7177
	204.453
	77.3904
	86.4985
	120.581
	70.5011
	122.359
	110.853
	62.9723
	197.147
	127.932
	90.2771
	139.689
	75.9574
	61.8321
	87.5477
	102.316
	62.9083
	46.7129
	44.9024
	107.527
	270.566
	114.543
	62.9502
	52.9884
	96.4763
	138.521
	96.448
	131.084
	37.1571
	205.155
	140.766
	253.692
	143.133
	182.709
	163.203
	175.651
	240.464
	164.359
	131.316
	121.3
	100.276
	64.7177
	66.42
	107.02
	90.1455
	85.6904
	121.048
	207.444
	70.7459
	303.17
	179.846
	112.164
	66.0166
	103.554
	120.513
	153.045
	196.357
	174.378
	155.048
	150.776
	113.969
	127.978
	58.5997
	64.2085
	74.5921
	139.032
	134.482
	131.328
	151.717
	88.2205
	63.6906
	74.6303
	41.9221
	59.8297
	44.7794
	78.2747
	75.1099
	49.6477
	45.3784
	41.9897
	66.0006
	31.8545
	66.254
	121.509
	99.181
	142.98
	353.265
	134.268
	167.33
	120.186
	142.515
	173.88
	172.389
	192.426
	117.998
	106.834
	85.5404
	147.545
	144.339
	80.1456
	62.4065
	240.432
	81.9143
	391.975
	205.339
	203.214
	78.3485
	122.787
	109.987
	157.617
	210.283
	167.718
	280.51
	157.702
	46.4657
	32.0772
	116.18
	266.189
	297.715
	145.411
	113.388
	54.2934
	73.2453
	61.6833
	194.9
	387.366
	150.762
	103.276
	125.14
	103.855
	94.1184
	110.529
	181.56
	185.938
	95.9006
	63.896
	179.991
	219.364
	153.863
	112.955
	101.009
	122.675
	88.3964
	172.59
	99.5833
	84.5071
	84.6068
	69.4975
	89.9204
	233.88
	226.431
	139.243
	183.771
	184.478
	116.587
	83.6769
	104.92
	203.014
	113.718
	309.514
	343.87
	356.635
	241.958
	249.728
	87.6756
	148.997
	89.5182
	48.9171
	62.4791
	52.9109
	44.28
	120.261
	149.311
	21.4721
	108.182
	99.2081
	121.116
	102.636
	154.476
	94.2377
	105.008
	137.89
	87.9069
	63.5443
	221.168
	169.42
	139.168
	73.1998
	161.611
	86.5354
	99.6251
	150.842
	132.252
	127.937
	129.247
	111.103
	183.259
	87.4825
	59.4582
	131.54
	111.305
	126.242
	52.7707
	116.738
	111.768
	107.684
	97.0618
	156.115
	105.1
	134.044
	170.249
	72.5048
	56.2688
	47.986
	38.8102
	77.9672
	Unpaired t test
	P value	1.93e-70
	P value summary	****
	Mean ± SEM of ctrl	109.5 ± 1.486, n=1336
	Mean ± SEM of OE	158.2 ± 2.323, n=1051

[truncated: 28 more sheets: Fig 4C, Fig 4F, Fig 4G, Fig 4I, Fig 5D, Fig 5F, Fig 5G, Fig 6E, Fig 6H, Fig 7E, Fig 7L, S2B Fig, S2C Fig, S2F Fig, S2G Fig, S2H Fig, S2J Fig, S2K Fig, S3A Fig, S3C Fig …]
